# Supplementary material for: High prevalence of multidrug-resistant Salmonella enterica in Thailand food markets: insights from complete genome and phenotypic characterization of ESBL-producing strains
Source: Microbiol Spectr. 2025 Oct 31;13(12):e02129-25. doi: 10.1128/spectrum.02129-25 (PMC12671207; doi:10.1128/spectrum.02129-25)
Supplement: Supplemental tables — Tables S1 to S12. [file spectrum.02129-25-s0002.xlsx]

## Sheet: S1
Supplemental table S1: Information of quality assessment on assembled genome sequences
ID	Strain	Contiguity						Correctness				Completeness
		Total number of base (bp)	GC content (%)	Contig	N50	Largest contig (bp)	Genome coverage (x)	Misassemblies	Unaligned misassemblies contigs	N's per 100 kbp	Indels per 100 kbp	Complete BUSCOs (%)	Missing BUSCOs (%)
PP14-01	NM1Sal1A	4952347	52.01	147	194913	371177	70.79	48	25	0	21.37	99.3	0.7
PP14-02	NM2Sal1B	4952335	51.96	89	240188	916965	240.841	63	17	0	23.75	99.6	0.4
PP14-03	NM2Sal2A	4839633	52.17	104	193761	342930	93.895	35	21	0	18.29	98.8	1.2
PP14-04	NM3Sal1A	4844609	52.11	113	209702	436589	95.685	48	24	0	20.96	99.3	0.7
PP14-05	NM4Sal2B	4919659	52.01	88	190290	496343	248.122	47	20	0	21.12	99.3	0.7
PP14-06	NM5Sal1B	4763677	52.19	91	337817	527445	92.739	46	23	0	19.47	99.1	0.9
PP14-07	NM5Sal2B	4931599	52.01	108	190241	560492	94.155	46	18	0	20.63	99.3	0.7
PP14-08	NM5Sal5A	5038415	51.78	89	211798	762164	241.827	52	20	0	22.12	99.5	0.5
PP14-09	NM6Sal1A	4895071	52.02	124	215906	608564	98.418	50	19	0	21.04	99.3	0.7
PP14-10	NM7Sal1B	4820162	52.16	54	318124	510874	76.723	45	19	0	18.14	99.3	0.7
PP14-11	NM7Sal2A	4878133	52.18	174	119093	263811	88.47	47	26	0	21.93	99.1	0.9
PP14-12	NM8Sal1B	5003612	52	122	206152	448098	97.353	56	20	0	22.68	99.5	0.5
PP14-13	NM10Sal1A	4878655	52.01	122	215906	507633	73.837	50	19	0	21.5	99.3	0.7
PP14-14	NEM12Sal1A	4969692	52.15	170	110643	262342	86.473	49	28	0	21.94	99.1	0.9
PP14-15	NEM12Sal3A	4780601	52.1	72	184786	436842	90.026	52	24	0	20.57	99.1	0.9
PP14-16	NEM15Sal1B	4751464	51.94	69	224040	586476	96.988	43	19	0	21.89	99.5	0.5
PP14-17	NEM15Sal2B	4751524	51.94	72	235074	586589	85.902	42	19	0	22.03	99.3	0.7
PP14-18	NEM18Sal1B	4796409	52.1	102	150970	446234	83.598	52	21	0	21.69	98.8	1.2
PP14-19	NEM19Sal1B	4797239	52.1	100	180035	445843	91.407	52	22	0	21.64	99.1	0.9
PP14-20	NEM19Sal6A	4646154	52.3	71	224268	443853	91.42	41	18	0	18.04	99.1	0.9
PP14-21	NEM20Sal1B	4904755	52.01	111	190242	488733	84.975	46	20	0	20.78	99.3	0.7
PP14-22	CM21Sal1A	4728872	52.17	69	223273	471883	257.321	38	19	0	18.45	99.1	0.9
PP14-23	CM21Sal2B	4926316	52.02	117	230121	451221	86.98	48	20	0	20.71	99.3	0.7
PP14-24	CM22Sal1A	4948509	51.96	85	215951	991147	244.012	52	19	0	22.06	99.6	0.4
PP14-25	CM23Sal1A	4906804	51.96	111	179192	415469	90.003	60	26	0	22.43	99.4	0.6
PP14-26	CM24Sal2A	5022106	52.08	173	110643	301488	79.835	50	26	0	22.43	99.5	0.5
PP14-27	CM24Sal3B	4914860	52.01	115	149850	436235	77.411	46	22	0	20.62	99.5	0.5
PP14-28	CM25Sal1A	4866380	51.97	112	168076	414923	79.309	57	26	0	21.91	99.4	0.6
PP14-29	CM25Sal3B	4803697	52.29	93	239828	478417	102.561	52	21	0	22.74	98.8	1.2
PP14-30	CM26Sal1B	4842190	52.27	102	204838	478418	83.458	53	22	0	22.65	98.8	1.2
PP14-31	CM26Sal2A	5059204	51.79	79	211647	991138	243.473	52	20	0	21.89	99.5	0.5
PP14-32	WM27Sal1B	5103971	52.05	100	197209	496343	240.322	47	18	0	21.11	99.6	0.4
PP14-33	WM27Sal4A	5103770	52.05	99	188635	496638	242.136	47	19	0	20.92	99.6	0.4
PP14-34	WM28Sal1A	4924864	52.02	94	215951	990767	248.178	52	18	0	21.87	99.3	0.7
PP14-35	WM29Sal1B	5103721	52.05	100	197209	496638	233.181	46	19	0	21.1	99.6	0.4
PP14-36	WM30Sal1B	4911162	52.05	89	181503	416472	245.241	49	21	0	20.71	99.3	0.7
PP14-37	WM30Sal5A	4906974	51.96	105	174145	415469	105.603	59	26	0	22.38	99.4	0.6
PP14-38	EM31Sal1A	4748261	52.02	88	183099	364205	95.887	49	21	0	23.89	99.1	0.9
PP14-39	EM32Sal1B	4957361	51.94	113	190242	615033	80.358	44	19	0	20.88	99.1	0.9
PP14-40	EM32Sal3A	4810244	52.14	82	182495	378285	85.199	48	23	0	20.78	99.1	0.9
PP14-41	EM33Sal1A	4970517	52.13	115	164179	488128	84.632	53	20	0	21.75	99.1	0.9
PP14-42	EM33Sal2B	4957725	51.94	116	179778	488777	74.14	46	20	0	20.58	99.1	0.9
PP14-43	EM34Sal1A	4724846	52.21	73	226874	637459	79.157	50	19	0	21.52	99.3	0.7
PP14-44	EM35Sal1B	4957606	51.94	118	179916	495897	75.22	45	20	0	21.86	99.5	0.5
PP14-45	EM35Sal2A	4810821	52.14	80	181093	581105	91.745	53	22	0	21.35	99.3	0.7
PP14-46	EM36Sal1A	4958538	52.08	92	223169	579002	80.125	9	8	0	2.35	99.5	0.5
PP14-47	EM36Sal2A	4958777	52.08	90	223025	579002	99.156	8	7	0	2.33	99.3	0.7
PP14-48	EM36Sal5B	4913124	52.01	111	178449	432482	89.479	46	22	0	20.51	99.3	0.7
PP14-49	EM37Sal1B	4956462	52	120	152485	641359	76.634	45	20	0	22.22	99.5	0.5
PP14-50	EM37Sal4A	4809909	52.15	90	173738	524719	98.811	33	19	0	18.39	99.5	0.5
PP14-51	EM38Sal1B	4940672	52	117	180186	488733	94.309	45	20	0	20.79	99.3	0.7
PP14-52	EM39Sal1B	4946387	52.01	94	211792	496343	248.246	47	19	0	21.02	99.3	0.7
PP14-53	EM40Sal1B	4940026	52	111	190242	488733	106.774	46	19	0	20.47	99.5	0.5
PP14-54	SM42Sal1A	4848483	52.08	71	335063	652209	251.725	50	15	0	22.94	99.3	0.7
PP14-55	SM42Sal3B	4924968	52.01	111	190241	436210	82.879	48	20	0	20.7	99.1	0.9
PP14-56	SM46Sal1A	4948684	52.18	127	170495	376201	65.798	7	6	0	2.24	99.1	0.9
PP14-57	SM46Sal2B	4827184	52.15	93	194262	527546	74.579	43	25	0	19.5	99.1	0.9
PP14-58	SM49Sal1B	4917778	52.01	104	214018	488733	68.903	46	19	0	20.49	99.1	0.9
PP14-59	SM50Sal2B	4918289	52	103	190242	488733	78.802	45	20	0	21.84	99.3	0.7
PP14-60	NF1Sal1A	4843639	52.11	114	184786	516862	49.683	48	25	0	20.7	99.5	0.5
PP14-61	NF4Sal1B	4880431	52.04	91	208993	559971	97.065	44	18	0	20.51	99.1	0.9
PP14-62	NF4Sal3A	4909877	52.02	118	229708	658158	77.291	50	17	0	21.27	99.3	0.7
PP14-63	NF5Sal1B	4765548	52.19	91	200803	527538	86.706	43	23	0	19.59	99.1	0.9
PP14-64	NF6Sal1A	4896064	52.02	129	215906	456772	73.92	50	21	0	21.09	99.3	0.7
PP14-65	NF10Sal1B	4931365	52.09	89	237337	654762	81.166	54	19	0	23.65	99.5	0.5
PP14-66	NF10Sal5A	5100766	52.12	118	223161	483303	69.2	8	6	0	2.35	99.3	0.7
PP14-67	NEF14Sal1A-B-	4652299	52.3	58	288975	822715	260.493	42	16	0	18.56	99.1	0.9
PP14-68	NEF14Sal3B	4992704	51.96	108	211190	533043	69.581	49	18	0	20.49	99.6	0.4
PP14-69	NEF14Sal4B	4915240	52.03	113	190241	533043	76.921	49	19	0	21.82	99.3	0.7
PP14-70	NEF16Sal1B	4750387	51.94	76	226479	586361	78.892	42	21	0	21.69	99.5	0.5
PP14-71	NEF17Sal1B	4797201	52.1	100	180035	447939	70.678	52	22	0	21.89	99.3	0.7
PP14-72	CF22Sal1A	4744377	52.14	89	215337	327729	84.147	81	26	0	28.65	99.3	0.7
PP14-73	CF23Sal1A-B-	4749805	52.14	64	278174	457263	81.513	47	19	0	18.89	99.1	0.9
PP14-74	EF36Sal1B	4941536	52.02	106	179435	641356	53.226	50	22	0	20.67	99.1	0.9

## Sheet: S2
Supplemental table S2: List of Salmonella spp. strains with their isolation source and typing
ID	Strain	Collection date (yyyy-mm-dd)	Food processing method	Food	Region	Province	Serotyping SeqSero2		Achtman MLST
							Antigenic formula	Serotype	aroC	dnaN	hemD	hisD	purE	sucA	thrA	ST	Clonal Complex
PP14-01	NM1Sal1A	2018-03-26	Raw	Pork meat	North	Chiang Rai	4:f,g:-	Derby	19	20	3	20	5	22	22	40	57
PP14-02	NM2Sal1B	2018-03-26	Raw	Pork meat	North	Chiang Rai	8:z4,z23:-	Corvallis	197	187	10	234	8	65	22	1541	236
PP14-03	NM2Sal2A	2018-03-26	Raw	Pork meat	North	Chiang Rai	3,10:e,h:1,6	Anatum	10	14	15	31	25	20	33	64	65
PP14-04	NM3Sal1A	2018-03-26	Raw	Pork meat	North	Chiang Rai	4:d:1,2	Stanley	16	16	20	18	8	12	18	29	29
PP14-05	NM4Sal2B	2018-03-26	Raw	Pork meat	North	Chiang Rai	7:f,g:-	Rissen	92	107	79	156	64	151	87	469	66
PP14-06	NM5Sal1B	2018-03-26	Raw	Pork meat	North	Chiang Rai	8:r:1,5	Bovismorbificans	2	59	23	64	38	19	12	1499	34
PP14-07	NM5Sal2B	2018-03-26	Raw	Pork meat	North	Chiang Rai	7:f,g:-	Rissen	92	107	79	156	64	151	87	469	66
PP14-08	NM5Sal5A	2018-03-26	Raw	Pork meat	North	Chiang Rai	4:f,g:-	Derby	19	20	3	20	5	22	22	40	57
PP14-09	NM6Sal1A	2018-04-02	Raw	Pork meat	North	Phitsanulok	4:f,g:-	Derby	19	20	3	20	5	22	22	40	57
PP14-10	NM7Sal1B	2018-04-02	Raw	Pork meat	North	Phitsanulok	8:e,h:1,2	Newport	2	2	15	14	15	20	12	31	7
PP14-11	NM7Sal2A	2018-04-02	Raw	Pork meat	North	Phitsanulok	3,10:r:z6	Weltevreden	130	97	25	125	84	9	101	365	205
PP14-12	NM8Sal1B	2018-04-02	Raw	Pork meat	North	Phitsanulok	13:i:l,w	Kedougou	417	4	15	262	95	9	141	1543	291
PP14-13	NM10Sal1A	2018-04-02	Raw	Pork meat	North	Phitsanulok	4:f,g:-	Derby	19	20	3	20	5	22	22	40	57
PP14-14	NEM12Sal1A	2018-03-26	Raw	Pork meat	Northeast	Khon Kaen	3,10:r:z6	Weltevreden	130	97	25	125	84	9	101	365	205
PP14-15	NEM12Sal3A	2018-03-26	Raw	Pork meat	Northeast	Khon Kaen	4:d:1,2	Stanley	16	16	20	18	8	12	18	29	29
PP14-16	NEM15Sal1B	2018-03-26	Raw	Pork meat	Northeast	Buriram	8:y:1,5	Tananarive or Brunei	5	85	79	88	76	95	501	2256	252
PP14-17	NEM15Sal2B	2018-03-26	Raw	Pork meat	Northeast	Buriram	8:y:1,5	Tananarive or Brunei	5	85	79	88	76	95	501	2256	252
PP14-18	NEM18Sal1B	2018-04-09	Raw	Pork meat	Northeast	Amnat Charoen	13:i:l,w	Kedougou	417	4	15	262	95	9	141	1543	291
PP14-19	NEM19Sal1B	2018-04-09	Raw	Pork belly	Northeast	Amnat Charoen	13:i:l,w	Kedougou	417	4	15	262	95	9	141	1543	291
PP14-20	NEM19Sal6A	2018-04-09	Raw	Pork belly	Northeast	Amnat Charoen	16:b:e,n,x	Hvittingfoss	15	126	101	88	8	19	18	446	259
PP14-21	NEM20Sal1B	2018-04-09	Raw	Stomach pork meat	Northeast	Amnat Charoen	7:f,g:-	Rissen	92	107	79	156	64	151	87	469	66
PP14-22	CM21Sal1A	2018-03-12	Raw	Pork meat	Central	Nakhon Pathom	3,10:e,h:1,6	Anatum	10	14	15	31	25	20	33	64	65
PP14-23	CM21Sal2B	2018-03-12	Raw	Pork meat	Central	Nakhon Pathom	7:f,g:-	Rissen	92	107	79	156	64	151	87	469	66
PP14-24	CM22Sal1A	2018-03-12	Raw	Pork meat	Central	Nakhon Pathom	4:f,g:-	Derby	19	20	3	20	5	22	22	40	57
PP14-25	CM23Sal1A	2018-03-12	Raw	Pork meat	Central	Nakhon Pathom	1,3,19:y:l,w	Krefeld	636	4	10	33	90	6	275	3157	387
PP14-26	CM24Sal2A	2018-03-19	Raw	Pork meat	Central	Pathum Thani	3,10:r:z6	Weltevreden	130	97	25	125	84	9	101	365	205
PP14-27	CM24Sal3B	2018-03-19	Raw	Pork meat	Central	Pathum Thani	7:f,g:-	Rissen	92	107	79	156	64	151	87	469	66
PP14-28	CM25Sal1A	2018-03-19	Raw	Pork meat	Central	Pathum Thani	1,3,19:y:l,w	Krefeld	636	4	10	33	90	6	275	3157	387
PP14-29	CM25Sal3B	2018-03-19	Raw	Pork meat	Central	Pathum Thani	13:z:l,w	Worthington	189	70	68	132	175	9	172	592	101
PP14-30	CM26Sal1B	2018-03-19	Raw	Pork meat	Central	Pathum Thani	13:z:l,w	Worthington	189	70	68	132	175	9	172	592	101
PP14-31	CM26Sal2A	2018-03-19	Raw	Pork meat	Central	Pathum Thani	4:f,g:-	Derby	19	20	3	20	5	22	22	40	57
PP14-32	WM27Sal1B	2018-04-09	Raw	Pork meat	West	Kanchanaburi	7:f,g:-	Rissen	92	107	79	156	64	151	87	469	66
PP14-33	WM27Sal4A	2018-04-09	Raw	Pork meat	West	Kanchanaburi	7:f,g:-	Rissen	92	107	79	156	64	151	87	469	66
PP14-34	WM28Sal1A	2018-04-09	Raw	Pork meat	West	Kanchanaburi	4:f,g:-	Derby	19	20	3	20	5	22	22	40	57
PP14-35	WM29Sal1B	2018-04-09	Raw	Pork meat	West	Kanchanaburi	7:f,g:-	Rissen	92	107	79	156	64	151	87	469	66
PP14-36	WM30Sal1B	2018-04-09	Raw	Pork meat	West	Kanchanaburi	7:f,g:-	Rissen	92	107	79	156	64	151	87	469	66
PP14-37	WM30Sal5A	2018-04-09	Raw	Pork meat	West	Kanchanaburi	1,3,19:y:l,w	Krefeld	636	4	10	33	90	6	275	3157	387
PP14-38	EM31Sal1A	2018-03-12	Raw	Pork meat	East	Chachoengsao	4:f,g,s:-	Agona	3	3	7	4	3	3	7	13	54
PP14-39	EM32Sal1B	2018-03-12	Raw	Pork meat	East	Chachoengsao	7:f,g:-	Rissen	92	107	79	156	64	151	87	469	66
PP14-40	EM32Sal3A	2018-03-12	Raw	Pork meat	East	Chachoengsao	4:d:1,2	Stanley	16	16	20	18	8	12	18	29	29
PP14-41	EM33Sal1A	2018-03-12	Raw	Pork meat	East	Chachoengsao	3,10:g,m,s:-	Amsterdam	491	347	18	438	2	347	170	2090	329
PP14-42	EM33Sal2B	2018-03-12	Raw	Pork meat	East	Chachoengsao	7:f,g:-	Rissen	92	107	79	156	64	151	87	469	66
PP14-43	EM34Sal1A	2018-03-12	Raw	Pork meat	East	Chachoengsao	3,10:l,z13:1,5	Uganda	147	13	15	123	15	19	17	684	157
PP14-44	EM35Sal1B	2018-03-12	Raw	Pork meat	East	Chachoengsao	7:f,g:-	Rissen	92	107	79	156	64	151	87	469	66
PP14-45	EM35Sal2A	2018-03-12	Raw	Pork meat	East	Chachoengsao	4:d:1,2	Stanley	16	16	20	18	8	12	18	29	29
PP14-46	EM36Sal1A	2018-04-02	Raw	Pork meat	East	Chanthaburi	I 4,[5],12:i:-	4,[5],12:i:-	10	19	12	9	5	9	2	34	1
PP14-47	EM36Sal2A	2018-04-02	Raw	Pork meat	East	Chanthaburi	I 4,[5],12:i:-	4,[5],12:i:-	10	19	12	9	5	9	2	34	1
PP14-48	EM36Sal5B	2018-04-02	Raw	Pork meat	East	Chanthaburi	7:f,g:-	Rissen	92	107	79	156	64	151	87	469	66
PP14-49	EM37Sal1B	2018-04-02	Raw	Pork meat	East	Chanthaburi	7:f,g:-	Rissen	92	107	79	156	64	151	87	469	66
PP14-50	EM37Sal4A	2018-04-02	Raw	Pork meat	East	Chanthaburi	3,10:e,h:1,6	Anatum	10	14	15	31	25	20	33	64	65
PP14-51	EM38Sal1B	2018-04-02	Raw	Pork meat	East	Chanthaburi	7:f,g:-	Rissen	92	107	79	156	64	151	87	469	66
PP14-52	EM39Sal1B	2018-04-02	Raw	Pork meat	East	Chanthaburi	7:f,g:-	Rissen	92	107	79	156	64	151	87	469	66
PP14-53	EM40Sal1B	2018-04-02	Raw	Pork meat	East	Chanthaburi	7:f,g:-	Rissen	92	107	79	156	64	151	87	469	66
PP14-54	SM42Sal1A	2018-03-19	Raw	Pork meat	South	Prachuap Khiri Khan	3,10:l,z13:1,5	Uganda	147	13	15	123	15	19	17	684	157
PP14-55	SM42Sal3B	2018-03-19	Raw	Pork meat	South	Prachuap Khiri Khan	7:f,g:-	Rissen	92	107	79	156	64	151	87	469	66
PP14-56	SM46Sal1A	2018-03-19	Raw	Pork meat	South	Song Khla	I 4,[5],12:i:-	4,[5],12:i:-	10	19	12	9	5	9	2	34	1
PP14-57	SM46Sal2B	2018-03-19	Raw	Pork meat	South	Song Khla	8:r:1,5	Bovismorbificans	2	59	23	64	38	19	12	1499	34
PP14-58	SM49Sal1B	2018-03-26	Raw	Pork meat	South	Phang Nga	7:f,g:-	Rissen	92	107	79	156	64	151	87	469	66
PP14-59	SM50Sal2B	2018-03-26	Raw	Pork meat	South	Phang Nga	7:f,g:-	Rissen	92	107	79	156	64	151	87	469	66
PP14-60	NF1Sal1A	2018-03-26	Fermented	Fermented pork sausage	North	Chiang Rai	4:d:1,2	Stanley	16	16	20	18	8	12	18	29	29
PP14-61	NF4Sal1B	2018-03-26	Fermented	Fermented pork sausage	North	Chiang Rai	7:f,g:-	Rissen	92	107	79	156	64	151	87	469	66
PP14-62	NF4Sal3A	2018-03-26	Fermented	Fermented pork sausage	North	Chiang Rai	4:f,g:-	Derby	19	20	3	20	5	22	22	40	57
PP14-63	NF5Sal1B	2018-03-26	Fermented	Fermented fish	North	Chiang Rai	8:r:1,5	Bovismorbificans	2	59	23	64	38	19	12	1499	34
PP14-64	NF6Sal1A	2018-04-02	Fermented	Fermented pork sausage	North	Phitsanulok	4:f,g:-	Derby	19	20	3	20	5	22	22	40	57
PP14-65	NF10Sal1B	2018-04-02	Fermented	Fermented pork sausage	North	Phitsanulok	8:i:z6	Kentucky	76	14	3	77	64	64	67	198	56
PP14-66	NF10Sal5A	2018-04-02	Fermented	Fermented pork sausage	North	Phitsanulok	I 4,[5],12:i:-	4,[5],12:i:-	10	19	12	9	5	9	2	34	1
PP14-67	NEF14Sal1A-B-	2018-04-09	Fermented	Fermented pork sausage	Northeast	Buriram	16:b:e,n,x	Hvittingfoss	15	126	101	88	8	19	18	446	259
PP14-68	NEF14Sal3B	2018-04-09	Fermented	Fermented pork sausage	Northeast	Buriram	7:f,g:-	Rissen	92	107	79	156	64	151	87	469	66
PP14-69	NEF14Sal4B	2018-04-09	Fermented	Fermented pork sausage	Northeast	Buriram	7:f,g:-	Rissen	92	107	79	156	64	151	87	469	66
PP14-70	NEF16Sal1B	2018-04-09	Fermented	Fermented fish	Northeast	Buriram	8:y:1,5	Tananarive or Brunei	5	85	79	88	76	95	501	2256	252
PP14-71	NEF17Sal1B	2018-04-09	Fermented	Fermented pork sausage	Northeast	Amnat Charoen	13:i:l,w	Kedougou	417	4	15	262	95	9	141	1543	291
PP14-72	CF22Sal1A	2018-03-12	Fermented	Fermented fish	Central	Nakhon Pathom	3,10:l,v:1,7	Give	84	11	16	42	40	71	4	516	67
PP14-73	CF23Sal1A-B-	2018-03-12	Fermented	Fermented pork sausage	Central	Nakhon Pathom	16:b:e,n,x	Hvittingfoss	15	126	101	88	8	19	18	446	259
PP14-74	EF36Sal1B	2018-04-02	Fermented	Fermented pork sausage	East	Chanthaburi	7:f,g:-	Rissen	92	107	79	156	64	151	87	469	66

## Sheet: S3
Supplemental table S3: List of AMR genes found in all Salmonella spp. isolates
ID	Strain	Gene	Product	Classification	%Coverage	%Identity
PP14-01	NM1Sal1A	aac(6')-Iaa	Aminoglycoside N(6')-acetyltransferase	Aminoglycoside resistance	100	98.17
PP14-01	NM1Sal1A	aac(6')-Iy	Aminoglycoside N(6')-acetyltransferase (EC 2.3.1.82)	Aminoglycoside resistance	100	97
PP14-01	NM1Sal1A	aadA	ANT(3'')-Ia (AadA family) Aminoglycoside 9-nucleotidyltransferase	Aminoglycoside resistance	90	97
PP14-01	NM1Sal1A	aadA1	ANT(3'')-Ia (AadA family) Aminoglycoside 3''-nucleotidyltransferase	Aminoglycoside resistance	100	100
PP14-01	NM1Sal1A	aadA2	ANT(3'')-Ia (AadA family) Aminoglycoside 3''-nucleotidyltransferase	Aminoglycoside resistance	100	99.87
PP14-01	NM1Sal1A	alaS	Alanyl-tRNA synthetase	Aminocoumarin resistance	100	95
PP14-01	NM1Sal1A	bacA	Undecaprenyl-diphosphatase	Bacitracin resistance	100	96
PP14-01	NM1Sal1A	blaTEM-1B	Class A beta-lactamase TEM-1B	Beta-lactam resistance	100	100
PP14-01	NM1Sal1A	cmlA1	Chloramphenicol MFS efflux pump CmlA1	Phenicol resistance	100	99.92
PP14-01	NM1Sal1A	cysB	Cys regulon transcriptional activator CysB	Aminocoumarin resistance	100	95
PP14-01	NM1Sal1A	dfrA12	Trimethoprim-resistant dihydrofolate reductase DfrA12	Trimethoprim resistance	100	100
PP14-01	NM1Sal1A	emrB	Multidrug efflux system EmrAB-OMF, inner-membrane proton/drug antiporter EmrB	Fluoroquinolone resistance	100	95
PP14-01	NM1Sal1A	floR	Chloramphenicol/florfenicol MFS efflux pump FloR	Phenicol resistance	99.9177	98.11
PP14-01	NM1Sal1A	folP	Sulfonamide-resistant dihydropteroate synthase FolP	Sulfonamide resistance	100	91
PP14-01	NM1Sal1A	fosA7	Fosfomycin thiol transferase	Fosfomycin resistance	100	97.16
PP14-01	NM1Sal1A	glpT	Glycerol-3-phosphate transporter	Fosfomycin resistance	100	96
PP14-01	NM1Sal1A	gyrA	DNA gyrase subunit A	Fluoroquinolone resistance	100	100
PP14-01	NM1Sal1A	gyrB	DNA gyrase subunit B	Fluoroquinolone resistance	100	100
PP14-01	NM1Sal1A	murA	UDP-N-acetylglucosamine 1-carboxyvinyltransferase	Fosfomycin resistance	100	97
PP14-01	NM1Sal1A	parC	DNA topoisomerase IV subunit A	Fluoroquinolone resistance	100	99
PP14-01	NM1Sal1A	parE	DNA topoisomerase IV subunit B	Fluoroquinolone resistance	100	100
PP14-01	NM1Sal1A	patA	Putrescine aminotransferase	Fluoroquinolone resistance	99	94
PP14-01	NM1Sal1A	qacE	QacE, quaternary ammonium compounds	Efflux pump	100	100
PP14-01	NM1Sal1A	qnrS1	Pentapeptide repeat protein, quinolone resistance protein QnrS1	Fluoroquinolone resistance	100	100
PP14-01	NM1Sal1A	rpoB	DNA-directed RNA polymerase beta subunit	Ansamycin resistance	100	98
PP14-01	NM1Sal1A	sul2	Sulfonamide-resistant dihydropteroate synthase type-2 Sul2	Sulfonamide resistance	100	100
PP14-01	NM1Sal1A	sul3	Sulfonamide-resistant dihydropteroate synthase Sul3	Sulfonamide resistance	100	100
PP14-01	NM1Sal1A	tet(A)	Tetracycline MFS efflux pump Tet(A)	Tetracycline resistance	100	99.92
PP14-01	NM1Sal1A	tet(M)	Tetracycline resistance, ribosomal protection type Tet(M)	Tetracycline resistance	100	96.15
PP14-01	NM1Sal1A	uhpT	Hexose phosphate transport protein UhpT	Fosfomycin resistance	99	96
PP14-02	NM2Sal1B	aac(6')-Iaa	Aminoglycoside N(6')-acetyltransferase	Aminoglycoside resistance	100	99.32
PP14-02	NM2Sal1B	aadA	ANT(3'')-Ia (AadA family) Aminoglycoside 9-nucleotidyltransferase	Aminoglycoside resistance	100	97
PP14-02	NM2Sal1B	alaS	Alanyl-tRNA synthetase	Aminocoumarin resistance	100	95
PP14-02	NM2Sal1B	aph(3'')-Ib	APH(3'')-I Aminoglycoside 3''-phosphotransferase	Aminoglycoside resistance	100	100
PP14-02	NM2Sal1B	aph(6)-Id	APH(6)-Ic/APH(6)-Id Aminoglycoside 6-phosphotransferase	Aminoglycoside resistance	100	100
PP14-02	NM2Sal1B	bacA	Undecaprenyl-diphosphatase	Bacitracin resistance	100	97
PP14-02	NM2Sal1B	blaCTX-M-55	Class A extended-spectrum beta-lactamase CTX-M-55	Beta-lactam resistance	100	100
PP14-02	NM2Sal1B	catA2	Chloramphenicol O-acetyltransferase CatA2	Phenicol resistance	100	96.11
PP14-02	NM2Sal1B	cysB	Cys regulon transcriptional activator CysB	Aminocoumarin resistance	100	95
PP14-02	NM2Sal1B	emrB	Multidrug efflux system EmrAB-OMF, inner-membrane proton/drug antiporter EmrB	Fluoroquinolone resistance	100	95
PP14-02	NM2Sal1B	floR	Chloramphenicol/florfenicol MFS efflux pump FloR	Phenicol resistance	99.9177	98.11
PP14-02	NM2Sal1B	folP	Sulfonamide-resistant dihydropteroate synthase FolP	Sulfonamide resistance	100	92
PP14-02	NM2Sal1B	glpT	Glycerol-3-phosphate transporter	Fosfomycin resistance	100	96
PP14-02	NM2Sal1B	gyrA	DNA gyrase subunit A	Fluoroquinolone resistance	100	100
PP14-02	NM2Sal1B	gyrB	DNA gyrase subunit B	Fluoroquinolone resistance	100	100
PP14-02	NM2Sal1B	murA	UDP-N-acetylglucosamine 1-carboxyvinyltransferase	Fosfomycin resistance	100	97
PP14-02	NM2Sal1B	parC	DNA topoisomerase IV subunit A	Fluoroquinolone resistance	100	99
PP14-02	NM2Sal1B	parE	DNA topoisomerase IV subunit B	Fluoroquinolone resistance	100	99
PP14-02	NM2Sal1B	patA	Putrescine aminotransferase	Fluoroquinolone resistance	99	94
PP14-02	NM2Sal1B	qnrS1	Pentapeptide repeat protein, quinolone resistance protein QnrS1	Fluoroquinolone resistance	100	100
PP14-02	NM2Sal1B	rpoB	DNA-directed RNA polymerase beta subunit	Ansamycin resistance	100	98
PP14-02	NM2Sal1B	sul2	Sulfonamide-resistant dihydropteroate synthase type-2 Sul2	Sulfonamide resistance	100	100
PP14-02	NM2Sal1B	tet(A)	Tetracycline MFS efflux pump Tet(A)	Tetracycline resistance	100	100
PP14-02	NM2Sal1B	uhpT	Hexose phosphate transport protein UhpT	Fosfomycin resistance	99	96
PP14-03	NM2Sal2A	aac(6')-Iaa	Aminoglycoside N(6')-acetyltransferase	Aminoglycoside resistance	100	99.09
PP14-03	NM2Sal2A	aac(6')-Iy	Aminoglycoside N(6')-acetyltransferase (EC 2.3.1.82)	Aminoglycoside resistance	100	99
PP14-03	NM2Sal2A	aadA	ANT(3'')-Ia (AadA family) Aminoglycoside 9-nucleotidyltransferase	Aminoglycoside resistance	90	98
PP14-03	NM2Sal2A	aadA1	ANT(3'')-Ia (AadA family) Aminoglycoside 3''-nucleotidyltransferase	Aminoglycoside resistance	100	99.87
PP14-03	NM2Sal2A	alaS	Alanyl-tRNA synthetase	Aminocoumarin resistance	100	95
PP14-03	NM2Sal2A	bacA	Undecaprenyl-diphosphatase	Bacitracin resistance	100	97
PP14-03	NM2Sal2A	blaLAP-2	Class A beta-lactamase LAP-2	Beta-lactam resistance	100	100
PP14-03	NM2Sal2A	blaTEM-1B	Class A beta-lactamase TEM-1B	Beta-lactam resistance	100	100
PP14-03	NM2Sal2A	cmlA1	Chloramphenicol MFS efflux pump CmlA1	Phenicol resistance	100	100
PP14-03	NM2Sal2A	cysB	Cys regulon transcriptional activator CysB	Aminocoumarin resistance	100	95
PP14-03	NM2Sal2A	emrB	Multidrug efflux system EmrAB-OMF, inner-membrane proton/drug antiporter EmrB	Fluoroquinolone resistance	100	95
PP14-03	NM2Sal2A	floR	Chloramphenicol/florfenicol MFS efflux pump FloR	Phenicol resistance	99.9177	98.11
PP14-03	NM2Sal2A	folP	Sulfonamide-resistant dihydropteroate synthase FolP	Sulfonamide resistance	100	91
PP14-03	NM2Sal2A	glpT	Glycerol-3-phosphate transporter	Fosfomycin resistance	100	96
PP14-03	NM2Sal2A	gyrA	DNA gyrase subunit A	Fluoroquinolone resistance	100	100
PP14-03	NM2Sal2A	gyrB	DNA gyrase subunit B	Fluoroquinolone resistance	100	100
PP14-03	NM2Sal2A	murA	UDP-N-acetylglucosamine 1-carboxyvinyltransferase	Fosfomycin resistance	100	97
PP14-03	NM2Sal2A	parC	DNA topoisomerase IV subunit A	Fluoroquinolone resistance	100	99
PP14-03	NM2Sal2A	parE	DNA topoisomerase IV subunit B	Fluoroquinolone resistance	100	100
PP14-03	NM2Sal2A	patA	Putrescine aminotransferase	Fluoroquinolone resistance	99	94
PP14-03	NM2Sal2A	qacE	QacE, quaternary ammonium compounds	Efflux pump	100	100
PP14-03	NM2Sal2A	qnrS1	Pentapeptide repeat protein, quinolone resistance protein QnrS1	Fluoroquinolone resistance	100	100
PP14-03	NM2Sal2A	rpoB	DNA-directed RNA polymerase beta subunit	Ansamycin resistance	100	98
PP14-03	NM2Sal2A	sul2	Sulfonamide-resistant dihydropteroate synthase type-2 Sul2	Sulfonamide resistance	97.9167	100
PP14-03	NM2Sal2A	sul3	Sulfonamide-resistant dihydropteroate synthase Sul3	Sulfonamide resistance	100	100
PP14-03	NM2Sal2A	tet(A)	Tetracycline MFS efflux pump Tet(A)	Tetracycline resistance	100	99.92
PP14-03	NM2Sal2A	uhpT	Hexose phosphate transport protein UhpT	Fosfomycin resistance	99	96
PP14-04	NM3Sal1A	aac(6')-Iaa	Aminoglycoside N(6')-acetyltransferase	Aminoglycoside resistance	100	98.63
PP14-04	NM3Sal1A	aac(6')-Iy	Aminoglycoside N(6')-acetyltransferase (EC 2.3.1.82)	Aminoglycoside resistance	100	99
PP14-04	NM3Sal1A	aadA	ANT(3'')-Ia (AadA family) Aminoglycoside 9-nucleotidyltransferase	Aminoglycoside resistance	100	98
PP14-04	NM3Sal1A	alaS	Alanyl-tRNA synthetase	Aminocoumarin resistance	100	95
PP14-04	NM3Sal1A	bacA	Undecaprenyl-diphosphatase	Bacitracin resistance	100	97
PP14-04	NM3Sal1A	blaTEM-1B	Class A beta-lactamase TEM-1B	Beta-lactam resistance	100	100
PP14-04	NM3Sal1A	cysB	Cys regulon transcriptional activator CysB	Aminocoumarin resistance	100	94
PP14-04	NM3Sal1A	emrB	Multidrug efflux system EmrAB-OMF, inner-membrane proton/drug antiporter EmrB	Fluoroquinolone resistance	100	95
PP14-04	NM3Sal1A	folP	Sulfonamide-resistant dihydropteroate synthase FolP	Sulfonamide resistance	100	91
PP14-04	NM3Sal1A	glpT	Glycerol-3-phosphate transporter	Fosfomycin resistance	100	96
PP14-04	NM3Sal1A	gyrA	DNA gyrase subunit A	Fluoroquinolone resistance	100	99
PP14-04	NM3Sal1A	gyrB	DNA gyrase subunit B	Fluoroquinolone resistance	100	100
PP14-04	NM3Sal1A	murA	UDP-N-acetylglucosamine 1-carboxyvinyltransferase	Fosfomycin resistance	100	97
PP14-04	NM3Sal1A	parC	DNA topoisomerase IV subunit A	Fluoroquinolone resistance	100	99
PP14-04	NM3Sal1A	parE	DNA topoisomerase IV subunit B	Fluoroquinolone resistance	100	100
PP14-04	NM3Sal1A	patA	Putrescine aminotransferase	Fluoroquinolone resistance	99	94
PP14-04	NM3Sal1A	rpoB	DNA-directed RNA polymerase beta subunit	Ansamycin resistance	100	98
PP14-04	NM3Sal1A	tet(A)	Tetracycline MFS efflux pump Tet(A)	Tetracycline resistance	100	99.92
PP14-04	NM3Sal1A	tet(M)	Tetracycline resistance, ribosomal protection type Tet(M)	Tetracycline resistance	100	99.9
PP14-04	NM3Sal1A	uhpT	Hexose phosphate transport protein UhpT	Fosfomycin resistance	99	96
PP14-05	NM4Sal1B	aac(6')-Iaa	Aminoglycoside N(6')-acetyltransferase	Aminoglycoside resistance	100	97.03
PP14-05	NM4Sal1B	aac(6')-Iy	Aminoglycoside N(6')-acetyltransferase (EC 2.3.1.82)	Aminoglycoside resistance	100	97
PP14-05	NM4Sal1B	aadA	ANT(3'')-Ia (AadA family) Aminoglycoside 9-nucleotidyltransferase	Aminoglycoside resistance	100	97
PP14-05	NM4Sal1B	alaS	Alanyl-tRNA synthetase	Aminocoumarin resistance	100	95
PP14-05	NM4Sal1B	aph(3'')-Ib	APH(3'')-I Aminoglycoside 3''-phosphotransferase	Aminoglycoside resistance	100	99.75
PP14-05	NM4Sal1B	aph(6)-Id	APH(6)-Ic/APH(6)-Id Aminoglycoside 6-phosphotransferase	Aminoglycoside resistance	100	100
PP14-05	NM4Sal1B	bacA	Undecaprenyl-diphosphatase	Bacitracin resistance	100	97
PP14-05	NM4Sal1B	blaTEM-1B	Class A beta-lactamase TEM-1B	Beta-lactam resistance	100	100
PP14-05	NM4Sal1B	cysB	Cys regulon transcriptional activator CysB	Aminocoumarin resistance	100	95
PP14-05	NM4Sal1B	emrA	Multidrug efflux system EmrAB-OMF, membrane fusion component EmrA	Fluoroquinolone resistance	100	90
PP14-05	NM4Sal1B	emrB	Multidrug efflux system EmrAB-OMF, inner-membrane proton/drug antiporter EmrB	Fluoroquinolone resistance	100	95
PP14-05	NM4Sal1B	folP	Sulfonamide-resistant dihydropteroate synthase FolP	Sulfonamide resistance	100	91
PP14-05	NM4Sal1B	glpT	Glycerol-3-phosphate transporter	Fosfomycin resistance	100	96
PP14-05	NM4Sal1B	gyrA	DNA gyrase subunit A	Fluoroquinolone resistance	100	100
PP14-05	NM4Sal1B	gyrB	DNA gyrase subunit B	Fluoroquinolone resistance	100	100
PP14-05	NM4Sal1B	murA	UDP-N-acetylglucosamine 1-carboxyvinyltransferase	Fosfomycin resistance	100	97
PP14-05	NM4Sal1B	parC	DNA topoisomerase IV subunit A	Fluoroquinolone resistance	100	99
PP14-05	NM4Sal1B	parE	DNA topoisomerase IV subunit B	Fluoroquinolone resistance	100	100
PP14-05	NM4Sal1B	patA	Putrescine aminotransferase	Fluoroquinolone resistance	99	94
PP14-05	NM4Sal1B	rpoB	DNA-directed RNA polymerase beta subunit	Ansamycin resistance	100	98
PP14-05	NM4Sal1B	tet(A)	Tetracycline MFS efflux pump Tet(A)	Tetracycline resistance	100	100
PP14-05	NM4Sal1B	uhpT	Hexose phosphate transport protein UhpT	Fosfomycin resistance	99	96
PP14-06	NM5Sal1B	aac(6')-Iaa	Aminoglycoside N(6')-acetyltransferase	Aminoglycoside resistance	100	97.72
PP14-06	NM5Sal1B	aac(6')-Iy	Aminoglycoside N(6')-acetyltransferase (EC 2.3.1.82)	Aminoglycoside resistance	100	97
PP14-06	NM5Sal1B	aadA	ANT(3'')-Ia (AadA family) Aminoglycoside 9-nucleotidyltransferase	Aminoglycoside resistance	90	97
PP14-06	NM5Sal1B	alaS	Alanyl-tRNA synthetase	Aminocoumarin resistance	100	95
PP14-06	NM5Sal1B	bacA	Undecaprenyl-diphosphatase	Bacitracin resistance	100	97
PP14-06	NM5Sal1B	cysB	Cys regulon transcriptional activator CysB	Aminocoumarin resistance	100	95
PP14-06	NM5Sal1B	emrB	Multidrug efflux system EmrAB-OMF, inner-membrane proton/drug antiporter EmrB	Fluoroquinolone resistance	100	95
PP14-06	NM5Sal1B	folP	Sulfonamide-resistant dihydropteroate synthase FolP	Sulfonamide resistance	100	92
PP14-06	NM5Sal1B	glpT	Glycerol-3-phosphate transporter	Fosfomycin resistance	100	96
PP14-06	NM5Sal1B	gyrA	DNA gyrase subunit A	Fluoroquinolone resistance	100	100
PP14-06	NM5Sal1B	gyrB	DNA gyrase subunit B	Fluoroquinolone resistance	100	100
PP14-06	NM5Sal1B	murA	UDP-N-acetylglucosamine 1-carboxyvinyltransferase	Fosfomycin resistance	100	97
PP14-06	NM5Sal1B	parC	DNA topoisomerase IV subunit A	Fluoroquinolone resistance	100	99
PP14-06	NM5Sal1B	parE	DNA topoisomerase IV subunit B	Fluoroquinolone resistance	100	100
PP14-06	NM5Sal1B	patA	Putrescine aminotransferase	Fluoroquinolone resistance	99	94
PP14-06	NM5Sal1B	rpoB	DNA-directed RNA polymerase beta subunit	Ansamycin resistance	100	98
PP14-06	NM5Sal1B	uhpT	Hexose phosphate transport protein UhpT	Fosfomycin resistance	99	96
PP14-07	NM5Sal2B	aac(6')-Iaa	Aminoglycoside N(6')-acetyltransferase	Aminoglycoside resistance	100	97.03
PP14-07	NM5Sal2B	aac(6')-Iy	Aminoglycoside N(6')-acetyltransferase (EC 2.3.1.82)	Aminoglycoside resistance	100	97
PP14-07	NM5Sal2B	aadA	ANT(3'')-Ia (AadA family) Aminoglycoside 9-nucleotidyltransferase	Aminoglycoside resistance	100	97
PP14-07	NM5Sal2B	aadA1	ANT(3'')-Ia (AadA family) Aminoglycoside 3''-nucleotidyltransferase	Aminoglycoside resistance	100	100
PP14-07	NM5Sal2B	aadA2	ANT(3'')-Ia (AadA family) Aminoglycoside 3''-nucleotidyltransferase	Aminoglycoside resistance	100	100
PP14-07	NM5Sal2B	alaS	Alanyl-tRNA synthetase	Aminocoumarin resistance	100	95
PP14-07	NM5Sal2B	bacA	Undecaprenyl-diphosphatase	Bacitracin resistance	100	97
PP14-07	NM5Sal2B	blaTEM-1B	Class A beta-lactamase TEM-1B	Beta-lactam resistance	100	100
PP14-07	NM5Sal2B	cmlA1	Chloramphenicol MFS efflux pump CmlA1	Phenicol resistance	100	100
PP14-07	NM5Sal2B	cysB	Cys regulon transcriptional activator CysB	Aminocoumarin resistance	100	95
PP14-07	NM5Sal2B	dfrA12	Trimethoprim-resistant dihydrofolate reductase DfrA12	Trimethoprim resistance	100	100
PP14-07	NM5Sal2B	emrA	Multidrug efflux system EmrAB-OMF, membrane fusion component EmrA	Fluoroquinolone resistance	100	90
PP14-07	NM5Sal2B	emrB	Multidrug efflux system EmrAB-OMF, inner-membrane proton/drug antiporter EmrB	Fluoroquinolone resistance	100	95
PP14-07	NM5Sal2B	folP	Sulfonamide-resistant dihydropteroate synthase FolP	Sulfonamide resistance	100	91
PP14-07	NM5Sal2B	glpT	Glycerol-3-phosphate transporter	Fosfomycin resistance	100	96
PP14-07	NM5Sal2B	gyrA	DNA gyrase subunit A	Fluoroquinolone resistance	100	100
PP14-07	NM5Sal2B	gyrB	DNA gyrase subunit B	Fluoroquinolone resistance	100	100
PP14-07	NM5Sal2B	murA	UDP-N-acetylglucosamine 1-carboxyvinyltransferase	Fosfomycin resistance	100	97
PP14-07	NM5Sal2B	parC	DNA topoisomerase IV subunit A	Fluoroquinolone resistance	100	99
PP14-07	NM5Sal2B	parE	DNA topoisomerase IV subunit B	Fluoroquinolone resistance	100	100
PP14-07	NM5Sal2B	patA	Putrescine aminotransferase	Fluoroquinolone resistance	99	94
PP14-07	NM5Sal2B	qacE	QacE, quaternary ammonium compounds	Efflux pump	100	100
PP14-07	NM5Sal2B	qacEdelta1	QacE delta 1, quaternary ammonium compounds	Efflux pump	100	100
PP14-07	NM5Sal2B	rpoB	DNA-directed RNA polymerase beta subunit	Ansamycin resistance	100	98
PP14-07	NM5Sal2B	sul3	Sulfonamide-resistant dihydropteroate synthase Sul3	Sulfonamide resistance	100	100
PP14-07	NM5Sal2B	tet(A)	Tetracycline MFS efflux pump Tet(A)	Tetracycline resistance	100	99.92
PP14-07	NM5Sal2B	uhpT	Hexose phosphate transport protein UhpT	Fosfomycin resistance	99	96
PP14-08	NM5Sal5A	aac(6')-Iaa	Aminoglycoside N(6')-acetyltransferase	Aminoglycoside resistance	100	98.17
PP14-08	NM5Sal5A	aac(6')-Iy	Aminoglycoside N(6')-acetyltransferase (EC 2.3.1.82)	Aminoglycoside resistance	100	97
PP14-08	NM5Sal5A	aadA	ANT(3'')-Ia (AadA family) Aminoglycoside 9-nucleotidyltransferase	Aminoglycoside resistance	90	97
PP14-08	NM5Sal5A	alaS	Alanyl-tRNA synthetase	Aminocoumarin resistance	100	95
PP14-08	NM5Sal5A	bacA	Undecaprenyl-diphosphatase	Bacitracin resistance	100	96
PP14-08	NM5Sal5A	blaCTX-M-14	Class A extended-spectrum beta-lactamase CTX-M-14	Beta-lactam resistance	100	100
PP14-08	NM5Sal5A	cysB	Cys regulon transcriptional activator CysB	Aminocoumarin resistance	100	95
PP14-08	NM5Sal5A	emrB	Multidrug efflux system EmrAB-OMF, inner-membrane proton/drug antiporter EmrB	Fluoroquinolone resistance	100	95
PP14-08	NM5Sal5A	floR	Chloramphenicol/florfenicol MFS efflux pump FloR	Phenicol resistance	99.9177	98.11
PP14-08	NM5Sal5A	folP	Sulfonamide-resistant dihydropteroate synthase FolP	Sulfonamide resistance	100	91
PP14-08	NM5Sal5A	fosA7	Fosfomycin thiol transferase	Fosfomycin resistance	100	97.16
PP14-08	NM5Sal5A	glpT	Glycerol-3-phosphate transporter	Fosfomycin resistance	100	96
PP14-08	NM5Sal5A	gyrA	DNA gyrase subunit A	Fluoroquinolone resistance	100	100
PP14-08	NM5Sal5A	gyrB	DNA gyrase subunit B	Fluoroquinolone resistance	100	100
PP14-08	NM5Sal5A	murA	UDP-N-acetylglucosamine 1-carboxyvinyltransferase	Fosfomycin resistance	100	97
PP14-08	NM5Sal5A	parC	DNA topoisomerase IV subunit A	Fluoroquinolone resistance	100	99
PP14-08	NM5Sal5A	parE	DNA topoisomerase IV subunit B	Fluoroquinolone resistance	100	100
PP14-08	NM5Sal5A	patA	Putrescine aminotransferase	Fluoroquinolone resistance	99	94
PP14-08	NM5Sal5A	qnrS1	Pentapeptide repeat protein, quinolone resistance protein QnrS1	Fluoroquinolone resistance	100	100
PP14-08	NM5Sal5A	rpoB	DNA-directed RNA polymerase beta subunit	Ansamycin resistance	100	98
PP14-08	NM5Sal5A	sul2	Sulfonamide-resistant dihydropteroate synthase type-2 Sul2	Sulfonamide resistance	100	100
PP14-08	NM5Sal5A	tet(A)	Tetracycline MFS efflux pump Tet(A)	Tetracycline resistance	100	99.92
PP14-08	NM5Sal5A	tet(M)	Tetracycline resistance, ribosomal protection type Tet(M)	Tetracycline resistance	100	96.15
PP14-08	NM5Sal5A	uhpT	Hexose phosphate transport protein UhpT	Fosfomycin resistance	99	96
PP14-09	NM6Sal1A	aac(6')-Iaa	Aminoglycoside N(6')-acetyltransferase	Aminoglycoside resistance	100	98.17
PP14-09	NM6Sal1A	aac(6')-Iy	Aminoglycoside N(6')-acetyltransferase (EC 2.3.1.82)	Aminoglycoside resistance	100	97
PP14-09	NM6Sal1A	aadA	ANT(3'')-Ia (AadA family) Aminoglycoside 9-nucleotidyltransferase	Aminoglycoside resistance	90	97
PP14-09	NM6Sal1A	aadA1	ANT(3'')-Ia (AadA family) Aminoglycoside 3''-nucleotidyltransferase	Aminoglycoside resistance	100	100
PP14-09	NM6Sal1A	aadA2	ANT(3'')-Ia (AadA family) Aminoglycoside 3''-nucleotidyltransferase	Aminoglycoside resistance	100	99.87
PP14-09	NM6Sal1A	alaS	Alanyl-tRNA synthetase	Aminocoumarin resistance	100	95
PP14-09	NM6Sal1A	bacA	Undecaprenyl-diphosphatase	Bacitracin resistance	100	96
PP14-09	NM6Sal1A	blaTEM-1B	Class A beta-lactamase TEM-1B	Beta-lactam resistance	100	100
PP14-09	NM6Sal1A	cmlA1	Chloramphenicol MFS efflux pump CmlA1	Phenicol resistance	100	100
PP14-09	NM6Sal1A	cysB	Cys regulon transcriptional activator CysB	Aminocoumarin resistance	100	95
PP14-09	NM6Sal1A	dfrA12	Trimethoprim-resistant dihydrofolate reductase DfrA12	Trimethoprim resistance	100	100
PP14-09	NM6Sal1A	emrB	Multidrug efflux system EmrAB-OMF, inner-membrane proton/drug antiporter EmrB	Fluoroquinolone resistance	100	95
PP14-09	NM6Sal1A	floR	Chloramphenicol/florfenicol MFS efflux pump FloR	Phenicol resistance	99.9177	98.11
PP14-09	NM6Sal1A	folP	Sulfonamide-resistant dihydropteroate synthase FolP	Sulfonamide resistance	100	91
PP14-09	NM6Sal1A	fosA7	Fosfomycin thiol transferase	Fosfomycin resistance	100	97.16
PP14-09	NM6Sal1A	glpT	Glycerol-3-phosphate transporter	Fosfomycin resistance	100	96
PP14-09	NM6Sal1A	gyrA	DNA gyrase subunit A	Fluoroquinolone resistance	100	100
PP14-09	NM6Sal1A	gyrB	DNA gyrase subunit B	Fluoroquinolone resistance	100	100
PP14-09	NM6Sal1A	murA	UDP-N-acetylglucosamine 1-carboxyvinyltransferase	Fosfomycin resistance	100	97
PP14-09	NM6Sal1A	parC	DNA topoisomerase IV subunit A	Fluoroquinolone resistance	100	99
PP14-09	NM6Sal1A	parE	DNA topoisomerase IV subunit B	Fluoroquinolone resistance	100	100
PP14-09	NM6Sal1A	patA	Putrescine aminotransferase	Fluoroquinolone resistance	99	94
PP14-09	NM6Sal1A	qacE	QacE, quaternary ammonium compounds	Efflux pump	100	100
PP14-09	NM6Sal1A	rpoB	DNA-directed RNA polymerase beta subunit	Ansamycin resistance	100	98
PP14-09	NM6Sal1A	sul2	Sulfonamide-resistant dihydropteroate synthase type-2 Sul2	Sulfonamide resistance	100	100
PP14-09	NM6Sal1A	sul3	Sulfonamide-resistant dihydropteroate synthase Sul3	Sulfonamide resistance	100	100
PP14-09	NM6Sal1A	tet(A)	Tetracycline MFS efflux pump Tet(A)	Tetracycline resistance	100	99.92
PP14-09	NM6Sal1A	tet(M)	Tetracycline resistance, ribosomal protection type Tet(M)	Tetracycline resistance	100	96.15
PP14-09	NM6Sal1A	uhpT	Hexose phosphate transport protein UhpT	Fosfomycin resistance	99	96
PP14-10	NM7Sal1B	aac(6')-Iaa	Aminoglycoside N(6')-acetyltransferase	Aminoglycoside resistance	100	99.32
PP14-10	NM7Sal1B	aac(6')-Iy	Aminoglycoside N(6')-acetyltransferase (EC 2.3.1.82)	Aminoglycoside resistance	100	99
PP14-10	NM7Sal1B	aadA	ANT(3'')-Ia (AadA family) Aminoglycoside 9-nucleotidyltransferase	Aminoglycoside resistance	90	98
PP14-10	NM7Sal1B	alaS	Alanyl-tRNA synthetase	Aminocoumarin resistance	100	95
PP14-10	NM7Sal1B	bacA	Undecaprenyl-diphosphatase	Bacitracin resistance	100	97
PP14-10	NM7Sal1B	cysB	Cys regulon transcriptional activator CysB	Aminocoumarin resistance	100	95
PP14-10	NM7Sal1B	emrB	Multidrug efflux system EmrAB-OMF, inner-membrane proton/drug antiporter EmrB	Fluoroquinolone resistance	100	95
PP14-10	NM7Sal1B	folP	Sulfonamide-resistant dihydropteroate synthase FolP	Sulfonamide resistance	100	92
PP14-10	NM7Sal1B	glpT	Glycerol-3-phosphate transporter	Fosfomycin resistance	100	96
PP14-10	NM7Sal1B	gyrA	DNA gyrase subunit A	Fluoroquinolone resistance	100	100
PP14-10	NM7Sal1B	gyrB	DNA gyrase subunit B	Fluoroquinolone resistance	100	100
PP14-10	NM7Sal1B	murA	UDP-N-acetylglucosamine 1-carboxyvinyltransferase	Fosfomycin resistance	100	97
PP14-10	NM7Sal1B	parC	DNA topoisomerase IV subunit A	Fluoroquinolone resistance	100	99
PP14-10	NM7Sal1B	parE	DNA topoisomerase IV subunit B	Fluoroquinolone resistance	100	100
PP14-10	NM7Sal1B	patA	Putrescine aminotransferase	Fluoroquinolone resistance	99	94
PP14-10	NM7Sal1B	rpoB	DNA-directed RNA polymerase beta subunit	Ansamycin resistance	100	98
PP14-10	NM7Sal1B	uhpT	Hexose phosphate transport protein UhpT	Fosfomycin resistance	99	96
PP14-11	NM7Sal2A	aac(6')-Iaa	Aminoglycoside N(6')-acetyltransferase	Aminoglycoside resistance	100	98.86
PP14-11	NM7Sal2A	aac(6')-Iy	Aminoglycoside N(6')-acetyltransferase (EC 2.3.1.82)	Aminoglycoside resistance	100	97
PP14-11	NM7Sal2A	aadA	ANT(3'')-Ia (AadA family) Aminoglycoside 9-nucleotidyltransferase	Aminoglycoside resistance	100	96
PP14-11	NM7Sal2A	alaS	Alanyl-tRNA synthetase	Aminocoumarin resistance	100	95
PP14-11	NM7Sal2A	bacA	Undecaprenyl-diphosphatase	Bacitracin resistance	100	97
PP14-11	NM7Sal2A	cysB	Cys regulon transcriptional activator CysB	Aminocoumarin resistance	100	95
PP14-11	NM7Sal2A	emrA	Multidrug efflux system EmrAB-OMF, membrane fusion component EmrA	Fluoroquinolone resistance	100	90
PP14-11	NM7Sal2A	emrB	Multidrug efflux system EmrAB-OMF, inner-membrane proton/drug antiporter EmrB	Fluoroquinolone resistance	100	95
PP14-11	NM7Sal2A	folP	Sulfonamide-resistant dihydropteroate synthase FolP	Sulfonamide resistance	100	91
PP14-11	NM7Sal2A	glpT	Glycerol-3-phosphate transporter	Fosfomycin resistance	100	96
PP14-11	NM7Sal2A	gyrA	DNA gyrase subunit A	Fluoroquinolone resistance	100	100
PP14-11	NM7Sal2A	gyrB	DNA gyrase subunit B	Fluoroquinolone resistance	100	100
PP14-11	NM7Sal2A	murA	UDP-N-acetylglucosamine 1-carboxyvinyltransferase	Fosfomycin resistance	100	97
PP14-11	NM7Sal2A	parC	DNA topoisomerase IV subunit A	Fluoroquinolone resistance	100	99
PP14-11	NM7Sal2A	parE	DNA topoisomerase IV subunit B	Fluoroquinolone resistance	100	100
PP14-11	NM7Sal2A	patA	Putrescine aminotransferase	Fluoroquinolone resistance	99	94
PP14-11	NM7Sal2A	rpoB	DNA-directed RNA polymerase beta subunit	Ansamycin resistance	100	98
PP14-11	NM7Sal2A	uhpT	Hexose phosphate transport protein UhpT	Fosfomycin resistance	99	96
PP14-12	NM8Sal1B	aac(6')-Iaa	Aminoglycoside N(6')-acetyltransferase	Aminoglycoside resistance	100	98.17
PP14-12	NM8Sal1B	aac(6')-Iy	Aminoglycoside N(6')-acetyltransferase (EC 2.3.1.82)	Aminoglycoside resistance	100	99
PP14-12	NM8Sal1B	aadA	ANT(3'')-Ia (AadA family) Aminoglycoside 9-nucleotidyltransferase	Aminoglycoside resistance	90	97
PP14-12	NM8Sal1B	alaS	Alanyl-tRNA synthetase	Aminocoumarin resistance	100	95
PP14-12	NM8Sal1B	aph(3'')-Ib	APH(3'')-I Aminoglycoside 3''-phosphotransferase	Aminoglycoside resistance	82.3383	99.85
PP14-12	NM8Sal1B	bacA	Undecaprenyl-diphosphatase	Bacitracin resistance	100	97
PP14-12	NM8Sal1B	cysB	Cys regulon transcriptional activator CysB	Aminocoumarin resistance	100	95
PP14-12	NM8Sal1B	emrB	Multidrug efflux system EmrAB-OMF, inner-membrane proton/drug antiporter EmrB	Fluoroquinolone resistance	100	95
PP14-12	NM8Sal1B	folP	Sulfonamide-resistant dihydropteroate synthase FolP	Sulfonamide resistance	100	91
PP14-12	NM8Sal1B	glpT	Glycerol-3-phosphate transporter	Fosfomycin resistance	100	96
PP14-12	NM8Sal1B	gyrA	DNA gyrase subunit A	Fluoroquinolone resistance	100	100
PP14-12	NM8Sal1B	gyrB	DNA gyrase subunit B	Fluoroquinolone resistance	100	100
PP14-12	NM8Sal1B	murA	UDP-N-acetylglucosamine 1-carboxyvinyltransferase	Fosfomycin resistance	100	97
PP14-12	NM8Sal1B	parC	DNA topoisomerase IV subunit A	Fluoroquinolone resistance	100	99
PP14-12	NM8Sal1B	parE	DNA topoisomerase IV subunit B	Fluoroquinolone resistance	100	100
PP14-12	NM8Sal1B	patA	Putrescine aminotransferase	Fluoroquinolone resistance	99	94
PP14-12	NM8Sal1B	rpoB	DNA-directed RNA polymerase beta subunit	Ansamycin resistance	100	98
PP14-12	NM8Sal1B	uhpT	Hexose phosphate transport protein UhpT	Fosfomycin resistance	99	96
PP14-13	NM10Sal1A	aac(6')-Iaa	Aminoglycoside N(6')-acetyltransferase	Aminoglycoside resistance	100	98.17
PP14-13	NM10Sal1A	aac(6')-Iy	Aminoglycoside N(6')-acetyltransferase (EC 2.3.1.82)	Aminoglycoside resistance	100	97
PP14-13	NM10Sal1A	aadA	ANT(3'')-Ia (AadA family) Aminoglycoside 9-nucleotidyltransferase	Aminoglycoside resistance	90	97
PP14-13	NM10Sal1A	alaS	Alanyl-tRNA synthetase	Aminocoumarin resistance	100	95
PP14-13	NM10Sal1A	bacA	Undecaprenyl-diphosphatase	Bacitracin resistance	100	96
PP14-13	NM10Sal1A	blaTEM-1B	Class A beta-lactamase TEM-1B	Beta-lactam resistance	100	100
PP14-13	NM10Sal1A	cysB	Cys regulon transcriptional activator CysB	Aminocoumarin resistance	100	95
PP14-13	NM10Sal1A	emrB	Multidrug efflux system EmrAB-OMF, inner-membrane proton/drug antiporter EmrB	Fluoroquinolone resistance	100	95
PP14-13	NM10Sal1A	floR	Chloramphenicol/florfenicol MFS efflux pump FloR	Phenicol resistance	99.9177	98.11
PP14-13	NM10Sal1A	folP	Sulfonamide-resistant dihydropteroate synthase FolP	Sulfonamide resistance	100	91
PP14-13	NM10Sal1A	fosA7	Fosfomycin thiol transferase	Fosfomycin resistance	100	97.16
PP14-13	NM10Sal1A	glpT	Glycerol-3-phosphate transporter	Fosfomycin resistance	100	96
PP14-13	NM10Sal1A	gyrA	DNA gyrase subunit A	Fluoroquinolone resistance	100	100
PP14-13	NM10Sal1A	gyrB	DNA gyrase subunit B	Fluoroquinolone resistance	100	100
PP14-13	NM10Sal1A	murA	UDP-N-acetylglucosamine 1-carboxyvinyltransferase	Fosfomycin resistance	100	97
PP14-13	NM10Sal1A	parC	DNA topoisomerase IV subunit A	Fluoroquinolone resistance	100	99
PP14-13	NM10Sal1A	parE	DNA topoisomerase IV subunit B	Fluoroquinolone resistance	100	100
PP14-13	NM10Sal1A	patA	Putrescine aminotransferase	Fluoroquinolone resistance	99	94
PP14-13	NM10Sal1A	qnrS1	Pentapeptide repeat protein, quinolone resistance protein QnrS1	Fluoroquinolone resistance	100	100
PP14-13	NM10Sal1A	rpoB	DNA-directed RNA polymerase beta subunit	Ansamycin resistance	100	98
PP14-13	NM10Sal1A	sul2	Sulfonamide-resistant dihydropteroate synthase type-2 Sul2	Sulfonamide resistance	100	100
PP14-13	NM10Sal1A	tet(A)	Tetracycline MFS efflux pump Tet(A)	Tetracycline resistance	100	99.92
PP14-13	NM10Sal1A	tet(M)	Tetracycline resistance, ribosomal protection type Tet(M)	Tetracycline resistance	100	96.15
PP14-13	NM10Sal1A	uhpT	Hexose phosphate transport protein UhpT	Fosfomycin resistance	99	96
PP14-14	NEM12Sal1A	aac(6')-Iaa	Aminoglycoside N(6')-acetyltransferase	Aminoglycoside resistance	100	98.86
PP14-14	NEM12Sal1A	aac(6')-Iy	Aminoglycoside N(6')-acetyltransferase (EC 2.3.1.82)	Aminoglycoside resistance	100	97
PP14-14	NEM12Sal1A	aadA	ANT(3'')-Ia (AadA family) Aminoglycoside 9-nucleotidyltransferase	Aminoglycoside resistance	100	96
PP14-14	NEM12Sal1A	alaS	Alanyl-tRNA synthetase	Aminocoumarin resistance	100	95
PP14-14	NEM12Sal1A	bacA	Undecaprenyl-diphosphatase	Bacitracin resistance	100	97
PP14-14	NEM12Sal1A	cysB	Cys regulon transcriptional activator CysB	Aminocoumarin resistance	100	95
PP14-14	NEM12Sal1A	emrA	Multidrug efflux system EmrAB-OMF, membrane fusion component EmrA	Fluoroquinolone resistance	100	90
PP14-14	NEM12Sal1A	emrB	Multidrug efflux system EmrAB-OMF, inner-membrane proton/drug antiporter EmrB	Fluoroquinolone resistance	100	95
PP14-14	NEM12Sal1A	folP	Sulfonamide-resistant dihydropteroate synthase FolP	Sulfonamide resistance	100	91
PP14-14	NEM12Sal1A	glpT	Glycerol-3-phosphate transporter	Fosfomycin resistance	100	96
PP14-14	NEM12Sal1A	gyrA	DNA gyrase subunit A	Fluoroquinolone resistance	100	100
PP14-14	NEM12Sal1A	gyrB	DNA gyrase subunit B	Fluoroquinolone resistance	100	100
PP14-14	NEM12Sal1A	murA	UDP-N-acetylglucosamine 1-carboxyvinyltransferase	Fosfomycin resistance	100	97
PP14-14	NEM12Sal1A	parC	DNA topoisomerase IV subunit A	Fluoroquinolone resistance	100	99
PP14-14	NEM12Sal1A	parE	DNA topoisomerase IV subunit B	Fluoroquinolone resistance	100	100
PP14-14	NEM12Sal1A	patA	Putrescine aminotransferase	Fluoroquinolone resistance	99	94
PP14-14	NEM12Sal1A	rpoB	DNA-directed RNA polymerase beta subunit	Ansamycin resistance	100	98
PP14-14	NEM12Sal1A	uhpT	Hexose phosphate transport protein UhpT	Fosfomycin resistance	99	96
PP14-15	NEM12Sal3A	aac(6')-Iaa	Aminoglycoside N(6')-acetyltransferase	Aminoglycoside resistance	100	98.63
PP14-15	NEM12Sal3A	aac(6')-Iy	Aminoglycoside N(6')-acetyltransferase (EC 2.3.1.82)	Aminoglycoside resistance	100	99
PP14-15	NEM12Sal3A	aadA	ANT(3'')-Ia (AadA family) Aminoglycoside 9-nucleotidyltransferase	Aminoglycoside resistance	100	98
PP14-15	NEM12Sal3A	alaS	Alanyl-tRNA synthetase	Aminocoumarin resistance	100	95
PP14-15	NEM12Sal3A	bacA	Undecaprenyl-diphosphatase	Bacitracin resistance	100	97
PP14-15	NEM12Sal3A	blaTEM-1B	Class A beta-lactamase TEM-1B	Beta-lactam resistance	100	100
PP14-15	NEM12Sal3A	cysB	Cys regulon transcriptional activator CysB	Aminocoumarin resistance	100	94
PP14-15	NEM12Sal3A	emrB	Multidrug efflux system EmrAB-OMF, inner-membrane proton/drug antiporter EmrB	Fluoroquinolone resistance	100	95
PP14-15	NEM12Sal3A	folP	Sulfonamide-resistant dihydropteroate synthase FolP	Sulfonamide resistance	100	91
PP14-15	NEM12Sal3A	glpT	Glycerol-3-phosphate transporter	Fosfomycin resistance	100	96
PP14-15	NEM12Sal3A	gyrA	DNA gyrase subunit A	Fluoroquinolone resistance	100	99
PP14-15	NEM12Sal3A	gyrB	DNA gyrase subunit B	Fluoroquinolone resistance	100	100
PP14-15	NEM12Sal3A	murA	UDP-N-acetylglucosamine 1-carboxyvinyltransferase	Fosfomycin resistance	100	97
PP14-15	NEM12Sal3A	parC	DNA topoisomerase IV subunit A	Fluoroquinolone resistance	100	99
PP14-15	NEM12Sal3A	parE	DNA topoisomerase IV subunit B	Fluoroquinolone resistance	100	100
PP14-15	NEM12Sal3A	patA	Putrescine aminotransferase	Fluoroquinolone resistance	99	94
PP14-15	NEM12Sal3A	rpoB	DNA-directed RNA polymerase beta subunit	Ansamycin resistance	100	98
PP14-15	NEM12Sal3A	uhpT	Hexose phosphate transport protein UhpT	Fosfomycin resistance	99	96
PP14-16	NEM15Sal1B	aac(6')-Iaa	Aminoglycoside N(6')-acetyltransferase	Aminoglycoside resistance	100	97.95
PP14-16	NEM15Sal1B	aadA	ANT(3'')-Ia (AadA family) Aminoglycoside 9-nucleotidyltransferase	Aminoglycoside resistance	90	98
PP14-16	NEM15Sal1B	alaS	Alanyl-tRNA synthetase	Aminocoumarin resistance	100	95
PP14-16	NEM15Sal1B	bacA	Undecaprenyl-diphosphatase	Bacitracin resistance	100	97
PP14-16	NEM15Sal1B	cysB	Cys regulon transcriptional activator CysB	Aminocoumarin resistance	100	95
PP14-16	NEM15Sal1B	emrB	Multidrug efflux system EmrAB-OMF, inner-membrane proton/drug antiporter EmrB	Fluoroquinolone resistance	100	95
PP14-16	NEM15Sal1B	folP	Sulfonamide-resistant dihydropteroate synthase FolP	Sulfonamide resistance	100	91
PP14-16	NEM15Sal1B	glpT	Glycerol-3-phosphate transporter	Fosfomycin resistance	100	96
PP14-16	NEM15Sal1B	gyrA	DNA gyrase subunit A	Fluoroquinolone resistance	100	99
PP14-16	NEM15Sal1B	gyrB	DNA gyrase subunit B	Fluoroquinolone resistance	100	100
PP14-16	NEM15Sal1B	murA	UDP-N-acetylglucosamine 1-carboxyvinyltransferase	Fosfomycin resistance	100	97
PP14-16	NEM15Sal1B	parC	DNA topoisomerase IV subunit A	Fluoroquinolone resistance	100	99
PP14-16	NEM15Sal1B	parE	DNA topoisomerase IV subunit B	Fluoroquinolone resistance	100	100
PP14-16	NEM15Sal1B	patA	Putrescine aminotransferase	Fluoroquinolone resistance	99	94
PP14-16	NEM15Sal1B	rpoB	DNA-directed RNA polymerase beta subunit	Ansamycin resistance	100	98
PP14-16	NEM15Sal1B	uhpT	Hexose phosphate transport protein UhpT	Fosfomycin resistance	99	96
PP14-17	NEM15Sal2B	aac(6')-Iaa	Aminoglycoside N(6')-acetyltransferase	Aminoglycoside resistance	100	97.95
PP14-17	NEM15Sal2B	aadA	ANT(3'')-Ia (AadA family) Aminoglycoside 9-nucleotidyltransferase	Aminoglycoside resistance	90	98
PP14-17	NEM15Sal2B	alaS	Alanyl-tRNA synthetase	Aminocoumarin resistance	100	95
PP14-17	NEM15Sal2B	bacA	Undecaprenyl-diphosphatase	Bacitracin resistance	100	97
PP14-17	NEM15Sal2B	cysB	Cys regulon transcriptional activator CysB	Aminocoumarin resistance	100	95
PP14-17	NEM15Sal2B	emrB	Multidrug efflux system EmrAB-OMF, inner-membrane proton/drug antiporter EmrB	Fluoroquinolone resistance	100	95
PP14-17	NEM15Sal2B	folP	Sulfonamide-resistant dihydropteroate synthase FolP	Sulfonamide resistance	100	91
PP14-17	NEM15Sal2B	glpT	Glycerol-3-phosphate transporter	Fosfomycin resistance	100	96
PP14-17	NEM15Sal2B	gyrA	DNA gyrase subunit A	Fluoroquinolone resistance	100	99
PP14-17	NEM15Sal2B	gyrB	DNA gyrase subunit B	Fluoroquinolone resistance	100	100
PP14-17	NEM15Sal2B	murA	UDP-N-acetylglucosamine 1-carboxyvinyltransferase	Fosfomycin resistance	100	97
PP14-17	NEM15Sal2B	parC	DNA topoisomerase IV subunit A	Fluoroquinolone resistance	100	99
PP14-17	NEM15Sal2B	parE	DNA topoisomerase IV subunit B	Fluoroquinolone resistance	100	100
PP14-17	NEM15Sal2B	patA	Putrescine aminotransferase	Fluoroquinolone resistance	99	94
PP14-17	NEM15Sal2B	rpoB	DNA-directed RNA polymerase beta subunit	Ansamycin resistance	100	98
PP14-17	NEM15Sal2B	uhpT	Hexose phosphate transport protein UhpT	Fosfomycin resistance	99	96
PP14-18	NEM18Sal1B	aac(6')-Iaa	Aminoglycoside N(6')-acetyltransferase	Aminoglycoside resistance	100	98.17
PP14-18	NEM18Sal1B	aac(6')-Iy	Aminoglycoside N(6')-acetyltransferase (EC 2.3.1.82)	Aminoglycoside resistance	100	99
PP14-18	NEM18Sal1B	aadA	ANT(3'')-Ia (AadA family) Aminoglycoside 9-nucleotidyltransferase	Aminoglycoside resistance	90	97
PP14-18	NEM18Sal1B	alaS	Alanyl-tRNA synthetase	Aminocoumarin resistance	100	95
PP14-18	NEM18Sal1B	bacA	Undecaprenyl-diphosphatase	Bacitracin resistance	100	97
PP14-18	NEM18Sal1B	cysB	Cys regulon transcriptional activator CysB	Aminocoumarin resistance	100	95
PP14-18	NEM18Sal1B	emrB	Multidrug efflux system EmrAB-OMF, inner-membrane proton/drug antiporter EmrB	Fluoroquinolone resistance	100	95
PP14-18	NEM18Sal1B	folP	Sulfonamide-resistant dihydropteroate synthase FolP	Sulfonamide resistance	100	91
PP14-18	NEM18Sal1B	glpT	Glycerol-3-phosphate transporter	Fosfomycin resistance	100	96
PP14-18	NEM18Sal1B	gyrA	DNA gyrase subunit A	Fluoroquinolone resistance	100	100
PP14-18	NEM18Sal1B	gyrB	DNA gyrase subunit B	Fluoroquinolone resistance	100	100
PP14-18	NEM18Sal1B	murA	UDP-N-acetylglucosamine 1-carboxyvinyltransferase	Fosfomycin resistance	100	97
PP14-18	NEM18Sal1B	parC	DNA topoisomerase IV subunit A	Fluoroquinolone resistance	100	99
PP14-18	NEM18Sal1B	parE	DNA topoisomerase IV subunit B	Fluoroquinolone resistance	100	100
PP14-18	NEM18Sal1B	patA	Putrescine aminotransferase	Fluoroquinolone resistance	99	94
PP14-18	NEM18Sal1B	rpoB	DNA-directed RNA polymerase beta subunit	Ansamycin resistance	100	98
PP14-18	NEM18Sal1B	uhpT	Hexose phosphate transport protein UhpT	Fosfomycin resistance	99	96
PP14-19	NEM19Sal1B	aac(6')-Iaa	Aminoglycoside N(6')-acetyltransferase	Aminoglycoside resistance	100	98.17
PP14-19	NEM19Sal1B	aac(6')-Iy	Aminoglycoside N(6')-acetyltransferase (EC 2.3.1.82)	Aminoglycoside resistance	100	99
PP14-19	NEM19Sal1B	aadA	ANT(3'')-Ia (AadA family) Aminoglycoside 9-nucleotidyltransferase	Aminoglycoside resistance	90	97
PP14-19	NEM19Sal1B	alaS	Alanyl-tRNA synthetase	Aminocoumarin resistance	100	95
PP14-19	NEM19Sal1B	bacA	Undecaprenyl-diphosphatase	Bacitracin resistance	100	97
PP14-19	NEM19Sal1B	cysB	Cys regulon transcriptional activator CysB	Aminocoumarin resistance	100	95
PP14-19	NEM19Sal1B	emrB	Multidrug efflux system EmrAB-OMF, inner-membrane proton/drug antiporter EmrB	Fluoroquinolone resistance	100	95
PP14-19	NEM19Sal1B	folP	Sulfonamide-resistant dihydropteroate synthase FolP	Sulfonamide resistance	100	91
PP14-19	NEM19Sal1B	glpT	Glycerol-3-phosphate transporter	Fosfomycin resistance	100	96
PP14-19	NEM19Sal1B	gyrA	DNA gyrase subunit A	Fluoroquinolone resistance	100	100
PP14-19	NEM19Sal1B	gyrB	DNA gyrase subunit B	Fluoroquinolone resistance	100	100
PP14-19	NEM19Sal1B	murA	UDP-N-acetylglucosamine 1-carboxyvinyltransferase	Fosfomycin resistance	100	97
PP14-19	NEM19Sal1B	parC	DNA topoisomerase IV subunit A	Fluoroquinolone resistance	100	99
PP14-19	NEM19Sal1B	parE	DNA topoisomerase IV subunit B	Fluoroquinolone resistance	100	100
PP14-19	NEM19Sal1B	patA	Putrescine aminotransferase	Fluoroquinolone resistance	99	94
PP14-19	NEM19Sal1B	rpoB	DNA-directed RNA polymerase beta subunit	Ansamycin resistance	100	98
PP14-19	NEM19Sal1B	uhpT	Hexose phosphate transport protein UhpT	Fosfomycin resistance	99	96
PP14-20	NEM19Sal6A	aac(6')-Iaa	Aminoglycoside N(6')-acetyltransferase	Aminoglycoside resistance	100	98.4
PP14-20	NEM19Sal6A	aac(6')-Iy	Aminoglycoside N(6')-acetyltransferase (EC 2.3.1.82)	Aminoglycoside resistance	100	98
PP14-20	NEM19Sal6A	aadA	ANT(3'')-Ia (AadA family) Aminoglycoside 9-nucleotidyltransferase	Aminoglycoside resistance	90	97
PP14-20	NEM19Sal6A	alaS	Alanyl-tRNA synthetase	Aminocoumarin resistance	100	95
PP14-20	NEM19Sal6A	bacA	Undecaprenyl-diphosphatase	Bacitracin resistance	100	97
PP14-20	NEM19Sal6A	cysB	Cys regulon transcriptional activator CysB	Aminocoumarin resistance	100	95
PP14-20	NEM19Sal6A	emrA	Multidrug efflux system EmrAB-OMF, membrane fusion component EmrA	Fluoroquinolone resistance	100	90
PP14-20	NEM19Sal6A	emrB	Multidrug efflux system EmrAB-OMF, inner-membrane proton/drug antiporter EmrB	Fluoroquinolone resistance	100	95
PP14-20	NEM19Sal6A	folP	Sulfonamide-resistant dihydropteroate synthase FolP	Sulfonamide resistance	100	91
PP14-20	NEM19Sal6A	glpT	Glycerol-3-phosphate transporter	Fosfomycin resistance	100	96
PP14-20	NEM19Sal6A	gyrA	DNA gyrase subunit A	Fluoroquinolone resistance	100	100
PP14-20	NEM19Sal6A	gyrB	DNA gyrase subunit B	Fluoroquinolone resistance	100	100
PP14-20	NEM19Sal6A	murA	UDP-N-acetylglucosamine 1-carboxyvinyltransferase	Fosfomycin resistance	100	97
PP14-20	NEM19Sal6A	parC	DNA topoisomerase IV subunit A	Fluoroquinolone resistance	100	99
PP14-20	NEM19Sal6A	parE	DNA topoisomerase IV subunit B	Fluoroquinolone resistance	100	100
PP14-20	NEM19Sal6A	patA	Putrescine aminotransferase	Fluoroquinolone resistance	99	94
PP14-20	NEM19Sal6A	rpoB	DNA-directed RNA polymerase beta subunit	Ansamycin resistance	100	98
PP14-20	NEM19Sal6A	uhpT	Hexose phosphate transport protein UhpT	Fosfomycin resistance	99	96
PP14-21	NEM20Sal1B	aac(6')-Iaa	Aminoglycoside N(6')-acetyltransferase	Aminoglycoside resistance	100	97.03
PP14-21	NEM20Sal1B	aph(3'')-Ib	APH(3'')-I Aminoglycoside 3''-phosphotransferase	Aminoglycoside resistance	100	99.88
PP14-21	NEM20Sal1B	aph(6)-Id	APH(6)-Ic/APH(6)-Id Aminoglycoside 6-phosphotransferase	Aminoglycoside resistance	100	100
PP14-21	NEM20Sal1B	bacA	Undecaprenyl-diphosphatase	Bacitracin resistance	100	97
PP14-21	NEM20Sal1B	blaTEM-1B	Class A beta-lactamase TEM-1B	Beta-lactam resistance	100	100
PP14-21	NEM20Sal1B	cysB	Cys regulon transcriptional activator CysB	Aminocoumarin resistance	100	95
PP14-21	NEM20Sal1B	glpT	Glycerol-3-phosphate transporter	Fosfomycin resistance	100	96
PP14-21	NEM20Sal1B	gyrA	DNA gyrase subunit A	Fluoroquinolone resistance	100	100
PP14-21	NEM20Sal1B	gyrB	DNA gyrase subunit B	Fluoroquinolone resistance	100	100
PP14-21	NEM20Sal1B	tet(A)	Tetracycline MFS efflux pump Tet(A)	Tetracycline resistance	100	100
PP14-22	CM21Sal1A	aac(6')-Iaa	Aminoglycoside N(6')-acetyltransferase	Aminoglycoside resistance	100	99.09
PP14-22	CM21Sal1A	aac(6')-Iy	Aminoglycoside N(6')-acetyltransferase (EC 2.3.1.82)	Aminoglycoside resistance	100	99
PP14-22	CM21Sal1A	aadA	ANT(3'')-Ia (AadA family) Aminoglycoside 9-nucleotidyltransferase	Aminoglycoside resistance	90	98
PP14-22	CM21Sal1A	alaS	Alanyl-tRNA synthetase	Aminocoumarin resistance	100	95
PP14-22	CM21Sal1A	bacA	Undecaprenyl-diphosphatase	Bacitracin resistance	100	97
PP14-22	CM21Sal1A	cysB	Cys regulon transcriptional activator CysB	Aminocoumarin resistance	100	95
PP14-22	CM21Sal1A	emrB	Multidrug efflux system EmrAB-OMF, inner-membrane proton/drug antiporter EmrB	Fluoroquinolone resistance	100	95
PP14-22	CM21Sal1A	folP	Sulfonamide-resistant dihydropteroate synthase FolP	Sulfonamide resistance	100	91
PP14-22	CM21Sal1A	glpT	Glycerol-3-phosphate transporter	Fosfomycin resistance	100	96
PP14-22	CM21Sal1A	gyrA	DNA gyrase subunit A	Fluoroquinolone resistance	100	100
PP14-22	CM21Sal1A	gyrB	DNA gyrase subunit B	Fluoroquinolone resistance	100	100
PP14-22	CM21Sal1A	murA	UDP-N-acetylglucosamine 1-carboxyvinyltransferase	Fosfomycin resistance	100	97
PP14-22	CM21Sal1A	parC	DNA topoisomerase IV subunit A	Fluoroquinolone resistance	100	99
PP14-22	CM21Sal1A	parE	DNA topoisomerase IV subunit B	Fluoroquinolone resistance	100	100
PP14-22	CM21Sal1A	patA	Putrescine aminotransferase	Fluoroquinolone resistance	99	94
PP14-22	CM21Sal1A	rpoB	DNA-directed RNA polymerase beta subunit	Ansamycin resistance	100	98
PP14-22	CM21Sal1A	uhpT	Hexose phosphate transport protein UhpT	Fosfomycin resistance	99	96
PP14-23	CM21Sal2B	aac(6')-Iaa	Aminoglycoside N(6')-acetyltransferase	Aminoglycoside resistance	100	97.03
PP14-23	CM21Sal2B	aac(6')-Iy	Aminoglycoside N(6')-acetyltransferase (EC 2.3.1.82)	Aminoglycoside resistance	100	97
PP14-23	CM21Sal2B	aadA	ANT(3'')-Ia (AadA family) Aminoglycoside 9-nucleotidyltransferase	Aminoglycoside resistance	100	97
PP14-23	CM21Sal2B	aadA1	ANT(3'')-Ia (AadA family) Aminoglycoside 3''-nucleotidyltransferase	Aminoglycoside resistance	100	100
PP14-23	CM21Sal2B	aadA2	ANT(3'')-Ia (AadA family) Aminoglycoside 3''-nucleotidyltransferase	Aminoglycoside resistance	100	100
PP14-23	CM21Sal2B	alaS	Alanyl-tRNA synthetase	Aminocoumarin resistance	100	95
PP14-23	CM21Sal2B	bacA	Undecaprenyl-diphosphatase	Bacitracin resistance	100	97
PP14-23	CM21Sal2B	blaTEM-1B	Class A beta-lactamase TEM-1B	Beta-lactam resistance	100	100
PP14-23	CM21Sal2B	cysB	Cys regulon transcriptional activator CysB	Aminocoumarin resistance	100	95
PP14-23	CM21Sal2B	dfrA12	Trimethoprim-resistant dihydrofolate reductase DfrA12	Trimethoprim resistance	100	100
PP14-23	CM21Sal2B	emrA	Multidrug efflux system EmrAB-OMF, membrane fusion component EmrA	Fluoroquinolone resistance	100	90
PP14-23	CM21Sal2B	emrB	Multidrug efflux system EmrAB-OMF, inner-membrane proton/drug antiporter EmrB	Fluoroquinolone resistance	100	95
PP14-23	CM21Sal2B	folP	Sulfonamide-resistant dihydropteroate synthase FolP	Sulfonamide resistance	100	91
PP14-23	CM21Sal2B	glpT	Glycerol-3-phosphate transporter	Fosfomycin resistance	100	96
PP14-23	CM21Sal2B	gyrA	DNA gyrase subunit A	Fluoroquinolone resistance	100	100
PP14-23	CM21Sal2B	gyrB	DNA gyrase subunit B	Fluoroquinolone resistance	100	100
PP14-23	CM21Sal2B	murA	UDP-N-acetylglucosamine 1-carboxyvinyltransferase	Fosfomycin resistance	100	97
PP14-23	CM21Sal2B	parC	DNA topoisomerase IV subunit A	Fluoroquinolone resistance	100	99
PP14-23	CM21Sal2B	parE	DNA topoisomerase IV subunit B	Fluoroquinolone resistance	100	100
PP14-23	CM21Sal2B	patA	Putrescine aminotransferase	Fluoroquinolone resistance	99	94
PP14-23	CM21Sal2B	qacE	QacE, quaternary ammonium compounds	Efflux pump	100	100
PP14-23	CM21Sal2B	qacEdelta1	QacE delta 1, quaternary ammonium compounds	Efflux pump	100	100
PP14-23	CM21Sal2B	rpoB	DNA-directed RNA polymerase beta subunit	Ansamycin resistance	100	98
PP14-23	CM21Sal2B	sul3	Sulfonamide-resistant dihydropteroate synthase Sul3	Sulfonamide resistance	100	100
PP14-23	CM21Sal2B	tet(A)	Tetracycline MFS efflux pump Tet(A)	Tetracycline resistance	100	99.92
PP14-23	CM21Sal2B	uhpT	Hexose phosphate transport protein UhpT	Fosfomycin resistance	99	96
PP14-24	CM22Sal1A	aac(6')-Iaa	Aminoglycoside N(6')-acetyltransferase	Aminoglycoside resistance	100	98.17
PP14-24	CM22Sal1A	aac(6')-Iy	Aminoglycoside N(6')-acetyltransferase (EC 2.3.1.82)	Aminoglycoside resistance	100	97
PP14-24	CM22Sal1A	aadA	ANT(3'')-Ia (AadA family) Aminoglycoside 9-nucleotidyltransferase	Aminoglycoside resistance	90	97
PP14-24	CM22Sal1A	alaS	Alanyl-tRNA synthetase	Aminocoumarin resistance	100	95
PP14-24	CM22Sal1A	bacA	Undecaprenyl-diphosphatase	Bacitracin resistance	100	96
PP14-24	CM22Sal1A	cysB	Cys regulon transcriptional activator CysB	Aminocoumarin resistance	100	95
PP14-24	CM22Sal1A	emrB	Multidrug efflux system EmrAB-OMF, inner-membrane proton/drug antiporter EmrB	Fluoroquinolone resistance	100	95
PP14-24	CM22Sal1A	folP	Sulfonamide-resistant dihydropteroate synthase FolP	Sulfonamide resistance	100	91
PP14-24	CM22Sal1A	fosA7	Fosfomycin thiol transferase	Fosfomycin resistance	100	97.16
PP14-24	CM22Sal1A	glpT	Glycerol-3-phosphate transporter	Fosfomycin resistance	100	96
PP14-24	CM22Sal1A	gyrA	DNA gyrase subunit A	Fluoroquinolone resistance	100	100
PP14-24	CM22Sal1A	gyrB	DNA gyrase subunit B	Fluoroquinolone resistance	100	100
PP14-24	CM22Sal1A	murA	UDP-N-acetylglucosamine 1-carboxyvinyltransferase	Fosfomycin resistance	100	97
PP14-24	CM22Sal1A	parC	DNA topoisomerase IV subunit A	Fluoroquinolone resistance	100	99
PP14-24	CM22Sal1A	parE	DNA topoisomerase IV subunit B	Fluoroquinolone resistance	100	100
PP14-24	CM22Sal1A	patA	Putrescine aminotransferase	Fluoroquinolone resistance	99	94
PP14-24	CM22Sal1A	rpoB	DNA-directed RNA polymerase beta subunit	Ansamycin resistance	100	98
PP14-24	CM22Sal1A	uhpT	Hexose phosphate transport protein UhpT	Fosfomycin resistance	99	96
PP14-25	CM23Sal1A	aac(6')-Iaa	Aminoglycoside N(6')-acetyltransferase	Aminoglycoside resistance	100	97.95
PP14-25	CM23Sal1A	aac(6')-Iy	Aminoglycoside N(6')-acetyltransferase (EC 2.3.1.82)	Aminoglycoside resistance	100	97
PP14-25	CM23Sal1A	aadA	ANT(3'')-Ia (AadA family) Aminoglycoside 9-nucleotidyltransferase	Aminoglycoside resistance	90	98
PP14-25	CM23Sal1A	alaS	Alanyl-tRNA synthetase	Aminocoumarin resistance	100	95
PP14-25	CM23Sal1A	aph(3')-Ia	APH(3')-I Aminoglycoside 3'-phosphotransferase	Aminoglycoside resistance	100	100
PP14-25	CM23Sal1A	aph(3'')-Ib	APH(3'')-I Aminoglycoside 3''-phosphotransferase	Aminoglycoside resistance	100	100
PP14-25	CM23Sal1A	aph(6)-Id	APH(6)-Ic/APH(6)-Id Aminoglycoside 6-phosphotransferase	Aminoglycoside resistance	100	100
PP14-25	CM23Sal1A	bacA	Undecaprenyl-diphosphatase	Bacitracin resistance	100	97
PP14-25	CM23Sal1A	blaTEM-1B	Class A beta-lactamase TEM-1B	Beta-lactam resistance	100	100
PP14-25	CM23Sal1A	cysB	Cys regulon transcriptional activator CysB	Aminocoumarin resistance	100	95
PP14-25	CM23Sal1A	emrA	Multidrug efflux system EmrAB-OMF, membrane fusion component EmrA	Fluoroquinolone resistance	100	90
PP14-25	CM23Sal1A	emrB	Multidrug efflux system EmrAB-OMF, inner-membrane proton/drug antiporter EmrB	Fluoroquinolone resistance	100	95
PP14-25	CM23Sal1A	folP	Sulfonamide-resistant dihydropteroate synthase FolP	Sulfonamide resistance	100	91
PP14-25	CM23Sal1A	glpT	Glycerol-3-phosphate transporter	Fosfomycin resistance	100	96
PP14-25	CM23Sal1A	gyrA	DNA gyrase subunit A	Fluoroquinolone resistance	100	100
PP14-25	CM23Sal1A	gyrB	DNA gyrase subunit B	Fluoroquinolone resistance	100	100
PP14-25	CM23Sal1A	murA	UDP-N-acetylglucosamine 1-carboxyvinyltransferase	Fosfomycin resistance	100	97
PP14-25	CM23Sal1A	parC	DNA topoisomerase IV subunit A	Fluoroquinolone resistance	100	99
PP14-25	CM23Sal1A	parE	DNA topoisomerase IV subunit B	Fluoroquinolone resistance	100	100
PP14-25	CM23Sal1A	patA	Putrescine aminotransferase	Fluoroquinolone resistance	99	94
PP14-25	CM23Sal1A	rpoB	DNA-directed RNA polymerase beta subunit	Ansamycin resistance	100	98
PP14-25	CM23Sal1A	sul2	Sulfonamide-resistant dihydropteroate synthase type-2 Sul2	Sulfonamide resistance	100	100
PP14-25	CM23Sal1A	tet(A)	Tetracycline MFS efflux pump Tet(A)	Tetracycline resistance	100	99
PP14-25	CM23Sal1A	tet(B)	Tetracycline MFS efflux pump Tet(B)	Tetracycline resistance	100	100
PP14-25	CM23Sal1A	tet(R)	Tetracycline resistance regulatory protein Tet(R)	Tetracycline resistance	100	100
PP14-25	CM23Sal1A	uhpT	Hexose phosphate transport protein UhpT	Fosfomycin resistance	99	96
PP14-26	CM24Sal2A	aac(6')-Iaa	Aminoglycoside N(6')-acetyltransferase	Aminoglycoside resistance	100	98.86
PP14-26	CM24Sal2A	aac(6')-Iy	Aminoglycoside N(6')-acetyltransferase (EC 2.3.1.82)	Aminoglycoside resistance	100	97
PP14-26	CM24Sal2A	aadA	ANT(3'')-Ia (AadA family) Aminoglycoside 9-nucleotidyltransferase	Aminoglycoside resistance	100	96
PP14-26	CM24Sal2A	alaS	Alanyl-tRNA synthetase	Aminocoumarin resistance	100	95
PP14-26	CM24Sal2A	bacA	Undecaprenyl-diphosphatase	Bacitracin resistance	100	97
PP14-26	CM24Sal2A	cysB	Cys regulon transcriptional activator CysB	Aminocoumarin resistance	100	95
PP14-26	CM24Sal2A	emrA	Multidrug efflux system EmrAB-OMF, membrane fusion component EmrA	Fluoroquinolone resistance	100	90
PP14-26	CM24Sal2A	emrB	Multidrug efflux system EmrAB-OMF, inner-membrane proton/drug antiporter EmrB	Fluoroquinolone resistance	100	95
PP14-26	CM24Sal2A	folP	Sulfonamide-resistant dihydropteroate synthase FolP	Sulfonamide resistance	100	91
PP14-26	CM24Sal2A	glpT	Glycerol-3-phosphate transporter	Fosfomycin resistance	100	96
PP14-26	CM24Sal2A	gyrA	DNA gyrase subunit A	Fluoroquinolone resistance	100	100
PP14-26	CM24Sal2A	gyrB	DNA gyrase subunit B	Fluoroquinolone resistance	100	100
PP14-26	CM24Sal2A	murA	UDP-N-acetylglucosamine 1-carboxyvinyltransferase	Fosfomycin resistance	100	97
PP14-26	CM24Sal2A	parC	DNA topoisomerase IV subunit A	Fluoroquinolone resistance	100	99
PP14-26	CM24Sal2A	parE	DNA topoisomerase IV subunit B	Fluoroquinolone resistance	100	100
PP14-26	CM24Sal2A	patA	Putrescine aminotransferase	Fluoroquinolone resistance	99	94
PP14-26	CM24Sal2A	rpoB	DNA-directed RNA polymerase beta subunit	Ansamycin resistance	100	98
PP14-26	CM24Sal2A	uhpT	Hexose phosphate transport protein UhpT	Fosfomycin resistance	99	96
PP14-27	CM24Sal3B	aac(6')-Iaa	Aminoglycoside N(6')-acetyltransferase	Aminoglycoside resistance	100	97.03
PP14-27	CM24Sal3B	aac(6')-Iy	Aminoglycoside N(6')-acetyltransferase (EC 2.3.1.82)	Aminoglycoside resistance	100	97
PP14-27	CM24Sal3B	aadA	ANT(3'')-Ia (AadA family) Aminoglycoside 9-nucleotidyltransferase	Aminoglycoside resistance	100	97
PP14-27	CM24Sal3B	aadA1	ANT(3'')-Ia (AadA family) Aminoglycoside 3''-nucleotidyltransferase	Aminoglycoside resistance	100	100
PP14-27	CM24Sal3B	aadA2	ANT(3'')-Ia (AadA family) Aminoglycoside 3''-nucleotidyltransferase	Aminoglycoside resistance	100	100
PP14-27	CM24Sal3B	alaS	Alanyl-tRNA synthetase	Aminocoumarin resistance	100	95
PP14-27	CM24Sal3B	bacA	Undecaprenyl-diphosphatase	Bacitracin resistance	100	97
PP14-27	CM24Sal3B	blaTEM-1B	Class A beta-lactamase TEM-1B	Beta-lactam resistance	100	100
PP14-27	CM24Sal3B	cmlA1	Chloramphenicol MFS efflux pump CmlA1	Phenicol resistance	100	100
PP14-27	CM24Sal3B	cysB	Cys regulon transcriptional activator CysB	Aminocoumarin resistance	100	95
PP14-27	CM24Sal3B	dfrA12	Trimethoprim-resistant dihydrofolate reductase DfrA12	Trimethoprim resistance	100	100
PP14-27	CM24Sal3B	emrA	Multidrug efflux system EmrAB-OMF, membrane fusion component EmrA	Fluoroquinolone resistance	100	90
PP14-27	CM24Sal3B	emrB	Multidrug efflux system EmrAB-OMF, inner-membrane proton/drug antiporter EmrB	Fluoroquinolone resistance	100	95
PP14-27	CM24Sal3B	folP	Sulfonamide-resistant dihydropteroate synthase FolP	Sulfonamide resistance	100	91
PP14-27	CM24Sal3B	glpT	Glycerol-3-phosphate transporter	Fosfomycin resistance	100	96
PP14-27	CM24Sal3B	gyrA	DNA gyrase subunit A	Fluoroquinolone resistance	100	100
PP14-27	CM24Sal3B	gyrB	DNA gyrase subunit B	Fluoroquinolone resistance	100	100
PP14-27	CM24Sal3B	murA	UDP-N-acetylglucosamine 1-carboxyvinyltransferase	Fosfomycin resistance	100	97
PP14-27	CM24Sal3B	parC	DNA topoisomerase IV subunit A	Fluoroquinolone resistance	100	99
PP14-27	CM24Sal3B	parE	DNA topoisomerase IV subunit B	Fluoroquinolone resistance	100	100
PP14-27	CM24Sal3B	patA	Putrescine aminotransferase	Fluoroquinolone resistance	99	94
PP14-27	CM24Sal3B	qacE	QacE, quaternary ammonium compounds	Efflux pump	100	100
PP14-27	CM24Sal3B	qacEdelta1	QacE delta 1, quaternary ammonium compounds	Efflux pump	100	100
PP14-27	CM24Sal3B	rpoB	DNA-directed RNA polymerase beta subunit	Ansamycin resistance	100	98
PP14-27	CM24Sal3B	sul3	Sulfonamide-resistant dihydropteroate synthase Sul3	Sulfonamide resistance	100	100
PP14-27	CM24Sal3B	tet(A)	Tetracycline MFS efflux pump Tet(A)	Tetracycline resistance	100	99.92
PP14-27	CM24Sal3B	uhpT	Hexose phosphate transport protein UhpT	Fosfomycin resistance	99	96
PP14-28	CM25Sal1A	aac(6')-Iaa	Aminoglycoside N(6')-acetyltransferase	Aminoglycoside resistance	100	97.95
PP14-28	CM25Sal1A	aac(6')-Iy	Aminoglycoside N(6')-acetyltransferase (EC 2.3.1.82)	Aminoglycoside resistance	100	97
PP14-28	CM25Sal1A	aadA	ANT(3'')-Ia (AadA family) Aminoglycoside 9-nucleotidyltransferase	Aminoglycoside resistance	100	98
PP14-28	CM25Sal1A	alaS	Alanyl-tRNA synthetase	Aminocoumarin resistance	100	95
PP14-28	CM25Sal1A	aph(3')-Ia	APH(3')-I Aminoglycoside 3'-phosphotransferase	Aminoglycoside resistance	100	100
PP14-28	CM25Sal1A	aph(3'')-Ib	APH(3'')-I Aminoglycoside 3''-phosphotransferase	Aminoglycoside resistance	100	100
PP14-28	CM25Sal1A	aph(6)-Id	APH(6)-Ic/APH(6)-Id Aminoglycoside 6-phosphotransferase	Aminoglycoside resistance	100	100
PP14-28	CM25Sal1A	bacA	Undecaprenyl-diphosphatase	Bacitracin resistance	100	97
PP14-28	CM25Sal1A	blaTEM-1B	Class A beta-lactamase TEM-1B	Beta-lactam resistance	100	100
PP14-28	CM25Sal1A	cysB	Cys regulon transcriptional activator CysB	Aminocoumarin resistance	100	95
PP14-28	CM25Sal1A	emrA	Multidrug efflux system EmrAB-OMF, membrane fusion component EmrA	Fluoroquinolone resistance	100	90
PP14-28	CM25Sal1A	emrB	Multidrug efflux system EmrAB-OMF, inner-membrane proton/drug antiporter EmrB	Fluoroquinolone resistance	100	95
PP14-28	CM25Sal1A	folP	Sulfonamide-resistant dihydropteroate synthase FolP	Sulfonamide resistance	100	91
PP14-28	CM25Sal1A	glpT	Glycerol-3-phosphate transporter	Fosfomycin resistance	100	96
PP14-28	CM25Sal1A	gyrA	DNA gyrase subunit A	Fluoroquinolone resistance	100	100
PP14-28	CM25Sal1A	gyrB	DNA gyrase subunit B	Fluoroquinolone resistance	100	100
PP14-28	CM25Sal1A	murA	UDP-N-acetylglucosamine 1-carboxyvinyltransferase	Fosfomycin resistance	100	97
PP14-28	CM25Sal1A	parC	DNA topoisomerase IV subunit A	Fluoroquinolone resistance	100	99
PP14-28	CM25Sal1A	parE	DNA topoisomerase IV subunit B	Fluoroquinolone resistance	100	100
PP14-28	CM25Sal1A	patA	Putrescine aminotransferase	Fluoroquinolone resistance	99	94
PP14-28	CM25Sal1A	rpoB	DNA-directed RNA polymerase beta subunit	Ansamycin resistance	100	98
PP14-28	CM25Sal1A	sul2	Sulfonamide-resistant dihydropteroate synthase type-2 Sul2	Sulfonamide resistance	100	100
PP14-28	CM25Sal1A	tet(A)	Tetracycline MFS efflux pump Tet(A)	Tetracycline resistance	100	99
PP14-28	CM25Sal1A	tet(B)	Tetracycline MFS efflux pump Tet(B)	Tetracycline resistance	100	100
PP14-28	CM25Sal1A	tet(R)	Tetracycline resistance regulatory protein Tet(R)	Tetracycline resistance	100	100
PP14-28	CM25Sal1A	uhpT	Hexose phosphate transport protein UhpT	Fosfomycin resistance	99	96
PP14-29	CM25Sal3B	aac(6')-Iaa	Aminoglycoside N(6')-acetyltransferase	Aminoglycoside resistance	100	99.09
PP14-29	CM25Sal3B	aadA	ANT(3'')-Ia (AadA family) Aminoglycoside 9-nucleotidyltransferase	Aminoglycoside resistance	90	98
PP14-29	CM25Sal3B	aadA8b	Aminoglycoside nucleotidyltransferase	Aminoglycoside resistance	100	99.49
PP14-29	CM25Sal3B	alaS	Alanyl-tRNA synthetase	Aminocoumarin resistance	100	95
PP14-29	CM25Sal3B	bacA	Undecaprenyl-diphosphatase	Bacitracin resistance	100	97
PP14-29	CM25Sal3B	blaTEM-1B	Class A beta-lactamase TEM-1B	Beta-lactam resistance	100	100
PP14-29	CM25Sal3B	cysB	Cys regulon transcriptional activator CysB	Aminocoumarin resistance	100	95
PP14-29	CM25Sal3B	dfrA12	Trimethoprim-resistant dihydrofolate reductase DfrA12	Trimethoprim resistance	100	100
PP14-29	CM25Sal3B	emrA	Multidrug efflux system EmrAB-OMF, membrane fusion component EmrA	Fluoroquinolone resistance	100	90
PP14-29	CM25Sal3B	emrB	Multidrug efflux system EmrAB-OMF, inner-membrane proton/drug antiporter EmrB	Fluoroquinolone resistance	100	95
PP14-29	CM25Sal3B	floR	Chloramphenicol/florfenicol MFS efflux pump FloR	Phenicol resistance	99.9177	98.11
PP14-29	CM25Sal3B	folP	Sulfonamide-resistant dihydropteroate synthase FolP	Sulfonamide resistance	100	91
PP14-29	CM25Sal3B	glpT	Glycerol-3-phosphate transporter	Fosfomycin resistance	100	96
PP14-29	CM25Sal3B	gyrA	DNA gyrase subunit A	Fluoroquinolone resistance	100	100
PP14-29	CM25Sal3B	gyrB	DNA gyrase subunit B	Fluoroquinolone resistance	100	100
PP14-29	CM25Sal3B	murA	UDP-N-acetylglucosamine 1-carboxyvinyltransferase	Fosfomycin resistance	100	97
PP14-29	CM25Sal3B	parC	DNA topoisomerase IV subunit A	Fluoroquinolone resistance	100	99
PP14-29	CM25Sal3B	parE	DNA topoisomerase IV subunit B	Fluoroquinolone resistance	100	100
PP14-29	CM25Sal3B	patA	Putrescine aminotransferase	Fluoroquinolone resistance	99	94
PP14-29	CM25Sal3B	rpoB	DNA-directed RNA polymerase beta subunit	Ansamycin resistance	100	98
PP14-29	CM25Sal3B	sul2	Sulfonamide-resistant dihydropteroate synthase type-2 Sul2	Sulfonamide resistance	100	100
PP14-29	CM25Sal3B	tet(A)	Tetracycline MFS efflux pump Tet(A)	Tetracycline resistance	100	99.92
PP14-29	CM25Sal3B	uhpT	Hexose phosphate transport protein UhpT	Fosfomycin resistance	99	96
PP14-29	CM25Sal3B	vgaC	VapB protein (antitoxin to VapC)	Streptogramin resistance	100	100
PP14-30	CM26Sal1B	aac(6')-Iaa	Aminoglycoside N(6')-acetyltransferase	Aminoglycoside resistance	100	99.09
PP14-30	CM26Sal1B	blaTEM-1B	Class A beta-lactamase TEM-1B	Beta-lactam resistance	100	100
PP14-30	CM26Sal1B	dfrA12	Trimethoprim-resistant dihydrofolate reductase DfrA12	Trimethoprim resistance	100	100
PP14-30	CM26Sal1B	lnu(F)	Lincosamide nucleotidyltransferase Lnu(F)/LinG	Lincosamide resistance	100	100
PP14-30	CM26Sal1B	mph(A)	Macrolide 2'-phosphotransferase Mph(A)	Macrolide resistance	100	100
PP14-30	CM26Sal1B	qnrS1	Pentapeptide repeat protein, quinolone resistance protein QnrS1	Fluoroquinolone resistance	100	100
PP14-30	CM26Sal1B	tet(A)	Tetracycline MFS efflux pump Tet(A)	Tetracycline resistance	100	99.92
PP14-31	CM26Sal2A	aac(6')-Iaa	Aminoglycoside N(6')-acetyltransferase	Aminoglycoside resistance	100	98.17
PP14-31	CM26Sal2A	aadA	ANT(3'')-Ia (AadA family) Aminoglycoside 9-nucleotidyltransferase	Aminoglycoside resistance	90	97
PP14-31	CM26Sal2A	blaCTX-M-14	Class A extended-spectrum beta-lactamase CTX-M-14	Beta-lactam resistance	100	100
PP14-31	CM26Sal2A	cysB	Cys regulon transcriptional activator CysB	Aminocoumarin resistance	100	95
PP14-31	CM26Sal2A	emrB	Multidrug efflux system EmrAB-OMF, inner-membrane proton/drug antiporter EmrB	Fluoroquinolone resistance	100	95
PP14-31	CM26Sal2A	floR	Chloramphenicol/florfenicol MFS efflux pump FloR	Phenicol resistance	99.9177	98.11
PP14-31	CM26Sal2A	fosA7	Fosfomycin thiol transferase	Fosfomycin resistance	100	97.16
PP14-31	CM26Sal2A	gyrA	DNA gyrase subunit A	Fluoroquinolone resistance	100	100
PP14-31	CM26Sal2A	gyrB	DNA gyrase subunit B	Fluoroquinolone resistance	100	100
PP14-31	CM26Sal2A	murA	UDP-N-acetylglucosamine 1-carboxyvinyltransferase	Fosfomycin resistance	100	97
PP14-31	CM26Sal2A	qnrS1	Pentapeptide repeat protein, quinolone resistance protein QnrS1	Fluoroquinolone resistance	100	100
PP14-31	CM26Sal2A	sul2	Sulfonamide-resistant dihydropteroate synthase type-2 Sul2	Sulfonamide resistance	100	100
PP14-32	WM27Sal1B	aac(3)-IIa	Aminoglycoside N(3)-acetyltransferase	Aminoglycoside resistance	100	96
PP14-32	WM27Sal1B	aac(3)-IId	Aminoglycoside N(3)-acetyltransferase	Aminoglycoside resistance	100	99.88
PP14-32	WM27Sal1B	aac(3)-VIa	Aminoglycoside N(3)-acetyltransferase	Aminoglycoside resistance	100	100
PP14-32	WM27Sal1B	aac(6')-Iaa	Aminoglycoside N(6')-acetyltransferase	Aminoglycoside resistance	100	97.03
PP14-32	WM27Sal1B	aac(6')-Iy	Aminoglycoside N(6')-acetyltransferase (EC 2.3.1.82)	Aminoglycoside resistance	100	97
PP14-32	WM27Sal1B	aadA	ANT(3'')-Ia (AadA family) Aminoglycoside 9-nucleotidyltransferase	Aminoglycoside resistance	100	97
PP14-32	WM27Sal1B	aadA1	ANT(3'')-Ia (AadA family) Aminoglycoside 3''-nucleotidyltransferase	Aminoglycoside resistance	100	100
PP14-32	WM27Sal1B	alaS	Alanyl-tRNA synthetase	Aminocoumarin resistance	100	95
PP14-32	WM27Sal1B	aph(3'')-Ib	APH(3'')-I Aminoglycoside 3''-phosphotransferase	Aminoglycoside resistance	100	100
PP14-32	WM27Sal1B	aph(6)-Id	APH(6)-Ic/APH(6)-Id Aminoglycoside 6-phosphotransferase	Aminoglycoside resistance	100	100
PP14-32	WM27Sal1B	bacA	Undecaprenyl-diphosphatase	Bacitracin resistance	100	97
PP14-32	WM27Sal1B	blaCMY-2	Class C beta-lactamase CMY-2	Beta-lactam resistance	100	100
PP14-32	WM27Sal1B	cysB	Cys regulon transcriptional activator CysB	Aminocoumarin resistance	100	95
PP14-32	WM27Sal1B	emrA	Multidrug efflux system EmrAB-OMF, membrane fusion component EmrA	Fluoroquinolone resistance	100	90
PP14-32	WM27Sal1B	emrB	Multidrug efflux system EmrAB-OMF, inner-membrane proton/drug antiporter EmrB	Fluoroquinolone resistance	100	95
PP14-32	WM27Sal1B	floR	Chloramphenicol/florfenicol MFS efflux pump FloR	Phenicol resistance	99.9177	98.11
PP14-32	WM27Sal1B	folP	Sulfonamide-resistant dihydropteroate synthase FolP	Sulfonamide resistance	100	91
PP14-32	WM27Sal1B	glpT	Glycerol-3-phosphate transporter	Fosfomycin resistance	100	96
PP14-32	WM27Sal1B	gyrA	DNA gyrase subunit A	Fluoroquinolone resistance	100	100
PP14-32	WM27Sal1B	gyrB	DNA gyrase subunit B	Fluoroquinolone resistance	100	100
PP14-32	WM27Sal1B	mph(A)	Macrolide 2'-phosphotransferase Mph(A)	Macrolide resistance	100	100
PP14-32	WM27Sal1B	murA	UDP-N-acetylglucosamine 1-carboxyvinyltransferase	Fosfomycin resistance	100	97
PP14-32	WM27Sal1B	parC	DNA topoisomerase IV subunit A	Fluoroquinolone resistance	100	99
PP14-32	WM27Sal1B	parE	DNA topoisomerase IV subunit B	Fluoroquinolone resistance	100	100
PP14-32	WM27Sal1B	patA	Putrescine aminotransferase	Fluoroquinolone resistance	99	94
PP14-32	WM27Sal1B	qacEdelta1	QacE delta 1, quaternary ammonium compounds	Efflux pump	100	100
PP14-32	WM27Sal1B	qnrS1	Pentapeptide repeat protein, quinolone resistance protein QnrS1	Fluoroquinolone resistance	100	100
PP14-32	WM27Sal1B	rpoB	DNA-directed RNA polymerase beta subunit	Ansamycin resistance	100	98
PP14-32	WM27Sal1B	sul1	Sulfonamide-resistant dihydropteroate synthase type-2 Sul1	Sulfonamide resistance	100	100
PP14-32	WM27Sal1B	sul2	Sulfonamide-resistant dihydropteroate synthase type-2 Sul2	Sulfonamide resistance	100	100
PP14-32	WM27Sal1B	tet(A)	Tetracycline MFS efflux pump Tet(A)	Tetracycline resistance	100	100
PP14-32	WM27Sal1B	uhpT	Hexose phosphate transport protein UhpT	Fosfomycin resistance	99	96
PP14-33	WM27Sal4A	aac(3)-IIa	Aminoglycoside N(3)-acetyltransferase	Aminoglycoside resistance	100	96
PP14-33	WM27Sal4A	aac(3)-IId	Aminoglycoside N(3)-acetyltransferase	Aminoglycoside resistance	100	99.88
PP14-33	WM27Sal4A	aac(3)-VIa	Aminoglycoside N(3)-acetyltransferase	Aminoglycoside resistance	100	100
PP14-33	WM27Sal4A	aac(6')-Iaa	Aminoglycoside N(6')-acetyltransferase	Aminoglycoside resistance	100	97.03
PP14-33	WM27Sal4A	aac(6')-Iy	Aminoglycoside N(6')-acetyltransferase (EC 2.3.1.82)	Aminoglycoside resistance	100	97
PP14-33	WM27Sal4A	aadA	ANT(3'')-Ia (AadA family) Aminoglycoside 9-nucleotidyltransferase	Aminoglycoside resistance	100	97
PP14-33	WM27Sal4A	aadA1	ANT(3'')-Ia (AadA family) Aminoglycoside 3''-nucleotidyltransferase	Aminoglycoside resistance	100	100
PP14-33	WM27Sal4A	alaS	Alanyl-tRNA synthetase	Aminocoumarin resistance	100	95
PP14-33	WM27Sal4A	aph(3'')-Ib	APH(3'')-I Aminoglycoside 3''-phosphotransferase	Aminoglycoside resistance	100	100
PP14-33	WM27Sal4A	aph(6)-Id	APH(6)-Ic/APH(6)-Id Aminoglycoside 6-phosphotransferase	Aminoglycoside resistance	100	100
PP14-33	WM27Sal4A	bacA	Undecaprenyl-diphosphatase	Bacitracin resistance	100	97
PP14-33	WM27Sal4A	blaCMY-2	Class C beta-lactamase CMY-2	Beta-lactam resistance	100	100
PP14-33	WM27Sal4A	cysB	Cys regulon transcriptional activator CysB	Aminocoumarin resistance	100	95
PP14-33	WM27Sal4A	emrA	Multidrug efflux system EmrAB-OMF, membrane fusion component EmrA	Fluoroquinolone resistance	100	90
PP14-33	WM27Sal4A	emrB	Multidrug efflux system EmrAB-OMF, inner-membrane proton/drug antiporter EmrB	Fluoroquinolone resistance	100	95
PP14-33	WM27Sal4A	floR	Chloramphenicol/florfenicol MFS efflux pump FloR	Phenicol resistance	99.9177	98.11
PP14-33	WM27Sal4A	folP	Sulfonamide-resistant dihydropteroate synthase FolP	Sulfonamide resistance	100	91
PP14-33	WM27Sal4A	glpT	Glycerol-3-phosphate transporter	Fosfomycin resistance	100	96
PP14-33	WM27Sal4A	gyrA	DNA gyrase subunit A	Fluoroquinolone resistance	100	100
PP14-33	WM27Sal4A	gyrB	DNA gyrase subunit B	Fluoroquinolone resistance	100	100
PP14-33	WM27Sal4A	mph(A)	Macrolide 2'-phosphotransferase Mph(A)	Macrolide resistance	100	100
PP14-33	WM27Sal4A	murA	UDP-N-acetylglucosamine 1-carboxyvinyltransferase	Fosfomycin resistance	100	97
PP14-33	WM27Sal4A	parC	DNA topoisomerase IV subunit A	Fluoroquinolone resistance	100	99
PP14-33	WM27Sal4A	parE	DNA topoisomerase IV subunit B	Fluoroquinolone resistance	100	100
PP14-33	WM27Sal4A	patA	Putrescine aminotransferase	Fluoroquinolone resistance	99	94
PP14-33	WM27Sal4A	qacEdelta1	QacE delta 1, quaternary ammonium compounds	Efflux pump	100	100
PP14-33	WM27Sal4A	qnrS1	Pentapeptide repeat protein, quinolone resistance protein QnrS1	Fluoroquinolone resistance	100	100
PP14-33	WM27Sal4A	rpoB	DNA-directed RNA polymerase beta subunit	Ansamycin resistance	100	98
PP14-33	WM27Sal4A	sul1	Sulfonamide-resistant dihydropteroate synthase type-2 Sul1	Sulfonamide resistance	100	100
PP14-33	WM27Sal4A	sul2	Sulfonamide-resistant dihydropteroate synthase type-2 Sul2	Sulfonamide resistance	100	100
PP14-33	WM27Sal4A	tet(A)	Tetracycline MFS efflux pump Tet(A)	Tetracycline resistance	100	100
PP14-33	WM27Sal4A	uhpT	Hexose phosphate transport protein UhpT	Fosfomycin resistance	99	96
PP14-34	WM28Sal1A	aac(6')-Iaa	Aminoglycoside N(6')-acetyltransferase	Aminoglycoside resistance	100	98.17
PP14-34	WM28Sal1A	aadA	ANT(3'')-Ia (AadA family) Aminoglycoside 9-nucleotidyltransferase	Aminoglycoside resistance	90	97
PP14-34	WM28Sal1A	aadA1	ANT(3'')-Ia (AadA family) Aminoglycoside 3''-nucleotidyltransferase	Aminoglycoside resistance	100	100
PP14-34	WM28Sal1A	aadA2	ANT(3'')-Ia (AadA family) Aminoglycoside 3''-nucleotidyltransferase	Aminoglycoside resistance	100	99.87
PP14-34	WM28Sal1A	bacA	Undecaprenyl-diphosphatase	Bacitracin resistance	100	96
PP14-34	WM28Sal1A	blaTEM-1B	Class A beta-lactamase TEM-1B	Beta-lactam resistance	100	100
PP14-34	WM28Sal1A	cmlA1	Chloramphenicol MFS efflux pump CmlA1	Phenicol resistance	100	99.92
PP14-34	WM28Sal1A	dfrA12	Trimethoprim-resistant dihydrofolate reductase DfrA12	Trimethoprim resistance	100	100
PP14-34	WM28Sal1A	emrB	Multidrug efflux system EmrAB-OMF, inner-membrane proton/drug antiporter EmrB	Fluoroquinolone resistance	100	95
PP14-34	WM28Sal1A	floR	Chloramphenicol/florfenicol MFS efflux pump FloR	Phenicol resistance	99.9177	98.11
PP14-34	WM28Sal1A	folP	Sulfonamide-resistant dihydropteroate synthase FolP	Sulfonamide resistance	100	91
PP14-34	WM28Sal1A	fosA7	Fosfomycin thiol transferase	Fosfomycin resistance	100	97.16
PP14-34	WM28Sal1A	glpT	Glycerol-3-phosphate transporter	Fosfomycin resistance	100	96
PP14-34	WM28Sal1A	gyrB	DNA gyrase subunit B	Fluoroquinolone resistance	100	100
PP14-34	WM28Sal1A	parC	DNA topoisomerase IV subunit A	Fluoroquinolone resistance	100	99
PP14-34	WM28Sal1A	patA	Putrescine aminotransferase	Fluoroquinolone resistance	99	94
PP14-34	WM28Sal1A	qacE	QacE, quaternary ammonium compounds	Efflux pump	100	100
PP14-34	WM28Sal1A	qnrS1	Pentapeptide repeat protein, quinolone resistance protein QnrS1	Fluoroquinolone resistance	100	100
PP14-34	WM28Sal1A	sul2	Sulfonamide-resistant dihydropteroate synthase type-2 Sul2	Sulfonamide resistance	100	100
PP14-34	WM28Sal1A	sul3	Sulfonamide-resistant dihydropteroate synthase Sul3	Sulfonamide resistance	100	100
PP14-34	WM28Sal1A	tet(A)	Tetracycline MFS efflux pump Tet(A)	Tetracycline resistance	100	99.92
PP14-34	WM28Sal1A	tet(M)	Tetracycline resistance, ribosomal protection type Tet(M)	Tetracycline resistance	100	96.15
PP14-34	WM28Sal1A	uhpT	Hexose phosphate transport protein UhpT	Fosfomycin resistance	99	96
PP14-35	WM29Sal1B	aac(3)-IIa	Aminoglycoside N(3)-acetyltransferase	Aminoglycoside resistance	100	96
PP14-35	WM29Sal1B	aac(3)-IId	Aminoglycoside N(3)-acetyltransferase	Aminoglycoside resistance	100	99.88
PP14-35	WM29Sal1B	aac(3)-VIa	Aminoglycoside N(3)-acetyltransferase	Aminoglycoside resistance	100	100
PP14-35	WM29Sal1B	aac(6')-Iaa	Aminoglycoside N(6')-acetyltransferase	Aminoglycoside resistance	100	97.03
PP14-35	WM29Sal1B	aac(6')-Iy	Aminoglycoside N(6')-acetyltransferase (EC 2.3.1.82)	Aminoglycoside resistance	100	97
PP14-35	WM29Sal1B	aadA	ANT(3'')-Ia (AadA family) Aminoglycoside 9-nucleotidyltransferase	Aminoglycoside resistance	100	97
PP14-35	WM29Sal1B	aadA1	ANT(3'')-Ia (AadA family) Aminoglycoside 3''-nucleotidyltransferase	Aminoglycoside resistance	100	100
PP14-35	WM29Sal1B	alaS	Alanyl-tRNA synthetase	Aminocoumarin resistance	100	95
PP14-35	WM29Sal1B	aph(3'')-Ib	APH(3'')-I Aminoglycoside 3''-phosphotransferase	Aminoglycoside resistance	100	100
PP14-35	WM29Sal1B	aph(6)-Id	APH(6)-Ic/APH(6)-Id Aminoglycoside 6-phosphotransferase	Aminoglycoside resistance	100	100
PP14-35	WM29Sal1B	bacA	Undecaprenyl-diphosphatase	Bacitracin resistance	100	97
PP14-35	WM29Sal1B	blaCMY-2	Class C beta-lactamase CMY-2	Beta-lactam resistance	100	100
PP14-35	WM29Sal1B	cysB	Cys regulon transcriptional activator CysB	Aminocoumarin resistance	100	95
PP14-35	WM29Sal1B	emrA	Multidrug efflux system EmrAB-OMF, membrane fusion component EmrA	Fluoroquinolone resistance	100	90
PP14-35	WM29Sal1B	emrB	Multidrug efflux system EmrAB-OMF, inner-membrane proton/drug antiporter EmrB	Fluoroquinolone resistance	100	95
PP14-35	WM29Sal1B	floR	Chloramphenicol/florfenicol MFS efflux pump FloR	Phenicol resistance	99.9177	98.11
PP14-35	WM29Sal1B	folP	Sulfonamide-resistant dihydropteroate synthase FolP	Sulfonamide resistance	100	91
PP14-35	WM29Sal1B	glpT	Glycerol-3-phosphate transporter	Fosfomycin resistance	100	96
PP14-35	WM29Sal1B	gyrA	DNA gyrase subunit A	Fluoroquinolone resistance	100	100
PP14-35	WM29Sal1B	gyrB	DNA gyrase subunit B	Fluoroquinolone resistance	100	100
PP14-35	WM29Sal1B	mph(A)	Macrolide 2'-phosphotransferase Mph(A)	Macrolide resistance	100	100
PP14-35	WM29Sal1B	murA	UDP-N-acetylglucosamine 1-carboxyvinyltransferase	Fosfomycin resistance	100	97
PP14-35	WM29Sal1B	parC	DNA topoisomerase IV subunit A	Fluoroquinolone resistance	100	99
PP14-35	WM29Sal1B	parE	DNA topoisomerase IV subunit B	Fluoroquinolone resistance	100	100
PP14-35	WM29Sal1B	patA	Putrescine aminotransferase	Fluoroquinolone resistance	99	94
PP14-35	WM29Sal1B	qacEdelta1	QacE delta 1, quaternary ammonium compounds	Efflux pump	100	100
PP14-35	WM29Sal1B	qnrS1	Pentapeptide repeat protein, quinolone resistance protein QnrS1	Fluoroquinolone resistance	100	100
PP14-35	WM29Sal1B	rpoB	DNA-directed RNA polymerase beta subunit	Ansamycin resistance	100	98
PP14-35	WM29Sal1B	sul1	Sulfonamide-resistant dihydropteroate synthase type-2 Sul1	Sulfonamide resistance	100	100
PP14-35	WM29Sal1B	sul2	Sulfonamide-resistant dihydropteroate synthase type-2 Sul2	Sulfonamide resistance	100	100
PP14-35	WM29Sal1B	tet(A)	Tetracycline MFS efflux pump Tet(A)	Tetracycline resistance	100	100
PP14-35	WM29Sal1B	uhpT	Hexose phosphate transport protein UhpT	Fosfomycin resistance	99	96
PP14-36	WM30Sal1B	aac(6')-Iaa	Aminoglycoside N(6')-acetyltransferase	Aminoglycoside resistance	100	96.8
PP14-36	WM30Sal1B	aac(6')-Iy	Aminoglycoside N(6')-acetyltransferase (EC 2.3.1.82)	Aminoglycoside resistance	100	97
PP14-36	WM30Sal1B	aadA	ANT(3'')-Ia (AadA family) Aminoglycoside 9-nucleotidyltransferase	Aminoglycoside resistance	100	97
PP14-36	WM30Sal1B	aadA1	ANT(3'')-Ia (AadA family) Aminoglycoside 3''-nucleotidyltransferase	Aminoglycoside resistance	100	100
PP14-36	WM30Sal1B	aadA2	ANT(3'')-Ia (AadA family) Aminoglycoside 3''-nucleotidyltransferase	Aminoglycoside resistance	100	100
PP14-36	WM30Sal1B	alaS	Alanyl-tRNA synthetase	Aminocoumarin resistance	100	95
PP14-36	WM30Sal1B	bacA	Undecaprenyl-diphosphatase	Bacitracin resistance	100	97
PP14-36	WM30Sal1B	blaTEM-1B	Class A beta-lactamase TEM-1B	Beta-lactam resistance	100	100
PP14-36	WM30Sal1B	cmlA1	Chloramphenicol MFS efflux pump CmlA1	Phenicol resistance	100	100
PP14-36	WM30Sal1B	cysB	Cys regulon transcriptional activator CysB	Aminocoumarin resistance	100	95
PP14-36	WM30Sal1B	dfrA12	Trimethoprim-resistant dihydrofolate reductase DfrA12	Trimethoprim resistance	100	100
PP14-36	WM30Sal1B	emrA	Multidrug efflux system EmrAB-OMF, membrane fusion component EmrA	Fluoroquinolone resistance	100	90
PP14-36	WM30Sal1B	emrB	Multidrug efflux system EmrAB-OMF, inner-membrane proton/drug antiporter EmrB	Fluoroquinolone resistance	100	95
PP14-36	WM30Sal1B	folP	Sulfonamide-resistant dihydropteroate synthase FolP	Sulfonamide resistance	100	91
PP14-36	WM30Sal1B	glpT	Glycerol-3-phosphate transporter	Fosfomycin resistance	100	96
PP14-36	WM30Sal1B	gyrA	DNA gyrase subunit A	Fluoroquinolone resistance	100	100
PP14-36	WM30Sal1B	gyrB	DNA gyrase subunit B	Fluoroquinolone resistance	100	100
PP14-36	WM30Sal1B	murA	UDP-N-acetylglucosamine 1-carboxyvinyltransferase	Fosfomycin resistance	100	97
PP14-36	WM30Sal1B	parC	DNA topoisomerase IV subunit A	Fluoroquinolone resistance	100	99
PP14-36	WM30Sal1B	parE	DNA topoisomerase IV subunit B	Fluoroquinolone resistance	100	100
PP14-36	WM30Sal1B	patA	Putrescine aminotransferase	Fluoroquinolone resistance	99	94
PP14-36	WM30Sal1B	qacE	QacE, quaternary ammonium compounds	Efflux pump	100	100
PP14-36	WM30Sal1B	qacEdelta1	QacE delta 1, quaternary ammonium compounds	Efflux pump	100	100
PP14-36	WM30Sal1B	rpoB	DNA-directed RNA polymerase beta subunit	Ansamycin resistance	100	98
PP14-36	WM30Sal1B	sul3	Sulfonamide-resistant dihydropteroate synthase Sul3	Sulfonamide resistance	100	100
PP14-36	WM30Sal1B	tet(A)	Tetracycline MFS efflux pump Tet(A)	Tetracycline resistance	100	99.92
PP14-36	WM30Sal1B	uhpT	Hexose phosphate transport protein UhpT	Fosfomycin resistance	99	96
PP14-37	WM30Sal5A	aac(6')-Iaa	Aminoglycoside N(6')-acetyltransferase	Aminoglycoside resistance	100	97.95
PP14-37	WM30Sal5A	aac(6')-Iy	Aminoglycoside N(6')-acetyltransferase (EC 2.3.1.82)	Aminoglycoside resistance	100	97
PP14-37	WM30Sal5A	aadA	ANT(3'')-Ia (AadA family) Aminoglycoside 9-nucleotidyltransferase	Aminoglycoside resistance	90	98
PP14-37	WM30Sal5A	alaS	Alanyl-tRNA synthetase	Aminocoumarin resistance	100	95
PP14-37	WM30Sal5A	aph(3')-Ia	APH(3')-I Aminoglycoside 3'-phosphotransferase	Aminoglycoside resistance	100	100
PP14-37	WM30Sal5A	aph(3'')-Ib	APH(3'')-I Aminoglycoside 3''-phosphotransferase	Aminoglycoside resistance	100	100
PP14-37	WM30Sal5A	aph(6)-Id	APH(6)-Ic/APH(6)-Id Aminoglycoside 6-phosphotransferase	Aminoglycoside resistance	100	99.88
PP14-37	WM30Sal5A	bacA	Undecaprenyl-diphosphatase	Bacitracin resistance	100	97
PP14-37	WM30Sal5A	blaTEM-1B	Class A beta-lactamase TEM-1B	Beta-lactam resistance	100	100
PP14-37	WM30Sal5A	cysB	Cys regulon transcriptional activator CysB	Aminocoumarin resistance	100	95
PP14-37	WM30Sal5A	emrA	Multidrug efflux system EmrAB-OMF, membrane fusion component EmrA	Fluoroquinolone resistance	100	90
PP14-37	WM30Sal5A	emrB	Multidrug efflux system EmrAB-OMF, inner-membrane proton/drug antiporter EmrB	Fluoroquinolone resistance	100	95
PP14-37	WM30Sal5A	folP	Sulfonamide-resistant dihydropteroate synthase FolP	Sulfonamide resistance	100	91
PP14-37	WM30Sal5A	glpT	Glycerol-3-phosphate transporter	Fosfomycin resistance	100	96
PP14-37	WM30Sal5A	gyrA	DNA gyrase subunit A	Fluoroquinolone resistance	100	100
PP14-37	WM30Sal5A	gyrB	DNA gyrase subunit B	Fluoroquinolone resistance	100	100
PP14-37	WM30Sal5A	murA	UDP-N-acetylglucosamine 1-carboxyvinyltransferase	Fosfomycin resistance	100	97
PP14-37	WM30Sal5A	parC	DNA topoisomerase IV subunit A	Fluoroquinolone resistance	100	99
PP14-37	WM30Sal5A	parE	DNA topoisomerase IV subunit B	Fluoroquinolone resistance	100	100
PP14-37	WM30Sal5A	patA	Putrescine aminotransferase	Fluoroquinolone resistance	99	94
PP14-37	WM30Sal5A	rpoB	DNA-directed RNA polymerase beta subunit	Ansamycin resistance	100	98
PP14-37	WM30Sal5A	sul2	Sulfonamide-resistant dihydropteroate synthase type-2 Sul2	Sulfonamide resistance	100	100
PP14-37	WM30Sal5A	tet(A)	Tetracycline MFS efflux pump Tet(A)	Tetracycline resistance	100	99
PP14-37	WM30Sal5A	tet(B)	Tetracycline MFS efflux pump Tet(B)	Tetracycline resistance	100	100
PP14-37	WM30Sal5A	tet(R)	Tetracycline resistance regulatory protein Tet(R)	Tetracycline resistance	100	100
PP14-37	WM30Sal5A	uhpT	Hexose phosphate transport protein UhpT	Fosfomycin resistance	99	96
PP14-38	EM31Sal1A	aac(6')-Iaa	Aminoglycoside N(6')-acetyltransferase	Aminoglycoside resistance	100	97.95
PP14-38	EM31Sal1A	aac(6')-Iy	Aminoglycoside N(6')-acetyltransferase (EC 2.3.1.82)	Aminoglycoside resistance	100	99
PP14-38	EM31Sal1A	aadA	ANT(3'')-Ia (AadA family) Aminoglycoside 9-nucleotidyltransferase	Aminoglycoside resistance	90	98
PP14-38	EM31Sal1A	alaS	Alanyl-tRNA synthetase	Aminocoumarin resistance	100	95
PP14-38	EM31Sal1A	aph(3'')-Ib	APH(3'')-I Aminoglycoside 3''-phosphotransferase	Aminoglycoside resistance	99.8756	100
PP14-38	EM31Sal1A	aph(6)-Id	APH(6)-Ic/APH(6)-Id Aminoglycoside 6-phosphotransferase	Aminoglycoside resistance	100	100
PP14-38	EM31Sal1A	bacA	Undecaprenyl-diphosphatase	Bacitracin resistance	100	97
PP14-38	EM31Sal1A	blaTEM-1B	Class A beta-lactamase TEM-1B	Beta-lactam resistance	100	100
PP14-38	EM31Sal1A	cysB	Cys regulon transcriptional activator CysB	Aminocoumarin resistance	100	95
PP14-38	EM31Sal1A	dfrA14	Trimethoprim-resistant dihydrofolate reductase DfrA14	Trimethoprim resistance	100	100
PP14-38	EM31Sal1A	emrA	Multidrug efflux system EmrAB-OMF, membrane fusion component EmrA	Fluoroquinolone resistance	100	90
PP14-38	EM31Sal1A	emrB	Multidrug efflux system EmrAB-OMF, inner-membrane proton/drug antiporter EmrB	Fluoroquinolone resistance	100	95
PP14-38	EM31Sal1A	folP	Sulfonamide-resistant dihydropteroate synthase FolP	Sulfonamide resistance	100	91
PP14-38	EM31Sal1A	fosA7	Fosfomycin thiol transferase	Fosfomycin resistance	100	97.16
PP14-38	EM31Sal1A	glpT	Glycerol-3-phosphate transporter	Fosfomycin resistance	100	96
PP14-38	EM31Sal1A	gyrA	DNA gyrase subunit A	Fluoroquinolone resistance	100	100
PP14-38	EM31Sal1A	gyrB	DNA gyrase subunit B	Fluoroquinolone resistance	100	99
PP14-38	EM31Sal1A	murA	UDP-N-acetylglucosamine 1-carboxyvinyltransferase	Fosfomycin resistance	100	97
PP14-38	EM31Sal1A	parC	DNA topoisomerase IV subunit A	Fluoroquinolone resistance	100	99
PP14-38	EM31Sal1A	parE	DNA topoisomerase IV subunit B	Fluoroquinolone resistance	100	100
PP14-38	EM31Sal1A	patA	Putrescine aminotransferase	Fluoroquinolone resistance	99	94
PP14-38	EM31Sal1A	qnrS1	Pentapeptide repeat protein, quinolone resistance protein QnrS1	Fluoroquinolone resistance	100	100
PP14-38	EM31Sal1A	rpoB	DNA-directed RNA polymerase beta subunit	Ansamycin resistance	100	98
PP14-38	EM31Sal1A	sul3	Sulfonamide-resistant dihydropteroate synthase Sul3	Sulfonamide resistance	100	100
PP14-38	EM31Sal1A	tet(A)	Tetracycline MFS efflux pump Tet(A)	Tetracycline resistance	100	99.92
PP14-38	EM31Sal1A	uhpT	Hexose phosphate transport protein UhpT	Fosfomycin resistance	99	96
PP14-39	EM32Sal1B	aac(6')-Iaa	Aminoglycoside N(6')-acetyltransferase	Aminoglycoside resistance	100	97.03
PP14-39	EM32Sal1B	aac(6')-Iy	Aminoglycoside N(6')-acetyltransferase (EC 2.3.1.82)	Aminoglycoside resistance	100	97
PP14-39	EM32Sal1B	aadA	ANT(3'')-Ia (AadA family) Aminoglycoside 9-nucleotidyltransferase	Aminoglycoside resistance	100	97
PP14-39	EM32Sal1B	alaS	Alanyl-tRNA synthetase	Aminocoumarin resistance	100	95
PP14-39	EM32Sal1B	aph(3'')-Ib	APH(3'')-I Aminoglycoside 3''-phosphotransferase	Aminoglycoside resistance	99.8756	100
PP14-39	EM32Sal1B	aph(6)-Id	APH(6)-Ic/APH(6)-Id Aminoglycoside 6-phosphotransferase	Aminoglycoside resistance	100	100
PP14-39	EM32Sal1B	bacA	Undecaprenyl-diphosphatase	Bacitracin resistance	100	97
PP14-39	EM32Sal1B	blaTEM-1B	Class A beta-lactamase TEM-1B	Beta-lactam resistance	100	100
PP14-39	EM32Sal1B	cysB	Cys regulon transcriptional activator CysB	Aminocoumarin resistance	100	95
PP14-39	EM32Sal1B	emrA	Multidrug efflux system EmrAB-OMF, membrane fusion component EmrA	Fluoroquinolone resistance	100	90
PP14-39	EM32Sal1B	emrB	Multidrug efflux system EmrAB-OMF, inner-membrane proton/drug antiporter EmrB	Fluoroquinolone resistance	100	95
PP14-39	EM32Sal1B	folP	Sulfonamide-resistant dihydropteroate synthase FolP	Sulfonamide resistance	100	91
PP14-39	EM32Sal1B	glpT	Glycerol-3-phosphate transporter	Fosfomycin resistance	100	96
PP14-39	EM32Sal1B	gyrA	DNA gyrase subunit A	Fluoroquinolone resistance	100	100
PP14-39	EM32Sal1B	gyrB	DNA gyrase subunit B	Fluoroquinolone resistance	100	100
PP14-39	EM32Sal1B	murA	UDP-N-acetylglucosamine 1-carboxyvinyltransferase	Fosfomycin resistance	100	97
PP14-39	EM32Sal1B	parC	DNA topoisomerase IV subunit A	Fluoroquinolone resistance	100	99
PP14-39	EM32Sal1B	parE	DNA topoisomerase IV subunit B	Fluoroquinolone resistance	100	100
PP14-39	EM32Sal1B	patA	Putrescine aminotransferase	Fluoroquinolone resistance	99	94
PP14-39	EM32Sal1B	rpoB	DNA-directed RNA polymerase beta subunit	Ansamycin resistance	100	98
PP14-39	EM32Sal1B	tet(A)	Tetracycline MFS efflux pump Tet(A)	Tetracycline resistance	100	100
PP14-39	EM32Sal1B	uhpT	Hexose phosphate transport protein UhpT	Fosfomycin resistance	99	96
PP14-40	EM32Sal3A	aac(6')-Iaa	Aminoglycoside N(6')-acetyltransferase	Aminoglycoside resistance	100	98.63
PP14-40	EM32Sal3A	aac(6')-Iy	Aminoglycoside N(6')-acetyltransferase (EC 2.3.1.82)	Aminoglycoside resistance	100	99
PP14-40	EM32Sal3A	aadA	ANT(3'')-Ia (AadA family) Aminoglycoside 9-nucleotidyltransferase	Aminoglycoside resistance	100	98
PP14-40	EM32Sal3A	alaS	Alanyl-tRNA synthetase	Aminocoumarin resistance	100	95
PP14-40	EM32Sal3A	bacA	Undecaprenyl-diphosphatase	Bacitracin resistance	100	97
PP14-40	EM32Sal3A	blaTEM-1B	Class A beta-lactamase TEM-1B	Beta-lactam resistance	100	100
PP14-40	EM32Sal3A	cysB	Cys regulon transcriptional activator CysB	Aminocoumarin resistance	100	94
PP14-40	EM32Sal3A	emrB	Multidrug efflux system EmrAB-OMF, inner-membrane proton/drug antiporter EmrB	Fluoroquinolone resistance	100	95
PP14-40	EM32Sal3A	folP	Sulfonamide-resistant dihydropteroate synthase FolP	Sulfonamide resistance	100	91
PP14-40	EM32Sal3A	glpT	Glycerol-3-phosphate transporter	Fosfomycin resistance	100	96
PP14-40	EM32Sal3A	gyrA	DNA gyrase subunit A	Fluoroquinolone resistance	100	99
PP14-40	EM32Sal3A	gyrB	DNA gyrase subunit B	Fluoroquinolone resistance	100	100
PP14-40	EM32Sal3A	murA	UDP-N-acetylglucosamine 1-carboxyvinyltransferase	Fosfomycin resistance	100	97
PP14-40	EM32Sal3A	parC	DNA topoisomerase IV subunit A	Fluoroquinolone resistance	100	99
PP14-40	EM32Sal3A	parE	DNA topoisomerase IV subunit B	Fluoroquinolone resistance	100	100
PP14-40	EM32Sal3A	patA	Putrescine aminotransferase	Fluoroquinolone resistance	99	94
PP14-40	EM32Sal3A	rpoB	DNA-directed RNA polymerase beta subunit	Ansamycin resistance	100	98
PP14-40	EM32Sal3A	tet(A)	Tetracycline MFS efflux pump Tet(A)	Tetracycline resistance	100	99.92
PP14-40	EM32Sal3A	tet(M)	Tetracycline resistance, ribosomal protection type Tet(M)	Tetracycline resistance	100	99.9
PP14-40	EM32Sal3A	uhpT	Hexose phosphate transport protein UhpT	Fosfomycin resistance	99	96
PP14-41	EM33Sal1A	aac(6')-Iaa	Aminoglycoside N(6')-acetyltransferase	Aminoglycoside resistance	100	97.03
PP14-41	EM33Sal1A	aac(6')-Iy	Aminoglycoside N(6')-acetyltransferase (EC 2.3.1.82)	Aminoglycoside resistance	100	97
PP14-41	EM33Sal1A	aadA	ANT(3'')-Ia (AadA family) Aminoglycoside 9-nucleotidyltransferase	Aminoglycoside resistance	100	98
PP14-41	EM33Sal1A	alaS	Alanyl-tRNA synthetase	Aminocoumarin resistance	100	95
PP14-41	EM33Sal1A	bacA	Undecaprenyl-diphosphatase	Bacitracin resistance	100	97
PP14-41	EM33Sal1A	cysB	Cys regulon transcriptional activator CysB	Aminocoumarin resistance	100	95
PP14-41	EM33Sal1A	emrA	Multidrug efflux system EmrAB-OMF, membrane fusion component EmrA	Fluoroquinolone resistance	100	90
PP14-41	EM33Sal1A	emrB	Multidrug efflux system EmrAB-OMF, inner-membrane proton/drug antiporter EmrB	Fluoroquinolone resistance	100	95
PP14-41	EM33Sal1A	folP	Sulfonamide-resistant dihydropteroate synthase FolP	Sulfonamide resistance	100	92
PP14-41	EM33Sal1A	glpT	Glycerol-3-phosphate transporter	Fosfomycin resistance	100	96
PP14-41	EM33Sal1A	gyrA	DNA gyrase subunit A	Fluoroquinolone resistance	100	100
PP14-41	EM33Sal1A	gyrB	DNA gyrase subunit B	Fluoroquinolone resistance	100	100
PP14-41	EM33Sal1A	murA	UDP-N-acetylglucosamine 1-carboxyvinyltransferase	Fosfomycin resistance	100	97
PP14-41	EM33Sal1A	parC	DNA topoisomerase IV subunit A	Fluoroquinolone resistance	100	99
PP14-41	EM33Sal1A	parE	DNA topoisomerase IV subunit B	Fluoroquinolone resistance	100	100
PP14-41	EM33Sal1A	patA	Putrescine aminotransferase	Fluoroquinolone resistance	99	94
PP14-41	EM33Sal1A	rpoB	DNA-directed RNA polymerase beta subunit	Ansamycin resistance	100	98
PP14-41	EM33Sal1A	uhpT	Hexose phosphate transport protein UhpT	Fosfomycin resistance	99	96
PP14-42	EM33Sal2B	aac(6')-Iaa	Aminoglycoside N(6')-acetyltransferase	Aminoglycoside resistance	100	97.03
PP14-42	EM33Sal2B	aac(6')-Iy	Aminoglycoside N(6')-acetyltransferase (EC 2.3.1.82)	Aminoglycoside resistance	100	97
PP14-42	EM33Sal2B	aadA	ANT(3'')-Ia (AadA family) Aminoglycoside 9-nucleotidyltransferase	Aminoglycoside resistance	100	97
PP14-42	EM33Sal2B	alaS	Alanyl-tRNA synthetase	Aminocoumarin resistance	100	95
PP14-42	EM33Sal2B	aph(3'')-Ib	APH(3'')-I Aminoglycoside 3''-phosphotransferase	Aminoglycoside resistance	99.8756	100
PP14-42	EM33Sal2B	aph(6)-Id	APH(6)-Ic/APH(6)-Id Aminoglycoside 6-phosphotransferase	Aminoglycoside resistance	100	100
PP14-42	EM33Sal2B	bacA	Undecaprenyl-diphosphatase	Bacitracin resistance	100	97
PP14-42	EM33Sal2B	blaTEM-1B	Class A beta-lactamase TEM-1B	Beta-lactam resistance	100	100
PP14-42	EM33Sal2B	cysB	Cys regulon transcriptional activator CysB	Aminocoumarin resistance	100	95
PP14-42	EM33Sal2B	emrA	Multidrug efflux system EmrAB-OMF, membrane fusion component EmrA	Fluoroquinolone resistance	100	90
PP14-42	EM33Sal2B	emrB	Multidrug efflux system EmrAB-OMF, inner-membrane proton/drug antiporter EmrB	Fluoroquinolone resistance	100	95
PP14-42	EM33Sal2B	folP	Sulfonamide-resistant dihydropteroate synthase FolP	Sulfonamide resistance	100	91
PP14-42	EM33Sal2B	glpT	Glycerol-3-phosphate transporter	Fosfomycin resistance	100	96
PP14-42	EM33Sal2B	gyrA	DNA gyrase subunit A	Fluoroquinolone resistance	100	100
PP14-42	EM33Sal2B	gyrB	DNA gyrase subunit B	Fluoroquinolone resistance	100	100
PP14-42	EM33Sal2B	murA	UDP-N-acetylglucosamine 1-carboxyvinyltransferase	Fosfomycin resistance	100	97
PP14-42	EM33Sal2B	parC	DNA topoisomerase IV subunit A	Fluoroquinolone resistance	100	99
PP14-42	EM33Sal2B	parE	DNA topoisomerase IV subunit B	Fluoroquinolone resistance	100	100
PP14-42	EM33Sal2B	patA	Putrescine aminotransferase	Fluoroquinolone resistance	99	94
PP14-42	EM33Sal2B	rpoB	DNA-directed RNA polymerase beta subunit	Ansamycin resistance	100	98
PP14-42	EM33Sal2B	tet(A)	Tetracycline MFS efflux pump Tet(A)	Tetracycline resistance	100	100
PP14-42	EM33Sal2B	uhpT	Hexose phosphate transport protein UhpT	Fosfomycin resistance	99	96
PP14-43	EM34Sal1A	aac(6')-Iaa	Aminoglycoside N(6')-acetyltransferase	Aminoglycoside resistance	100	98.4
PP14-43	EM34Sal1A	aac(6')-Iy	Aminoglycoside N(6')-acetyltransferase (EC 2.3.1.82)	Aminoglycoside resistance	100	99
PP14-43	EM34Sal1A	aadA	ANT(3'')-Ia (AadA family) Aminoglycoside 9-nucleotidyltransferase	Aminoglycoside resistance	90	97
PP14-43	EM34Sal1A	alaS	Alanyl-tRNA synthetase	Aminocoumarin resistance	100	95
PP14-43	EM34Sal1A	bacA	Undecaprenyl-diphosphatase	Bacitracin resistance	100	97
PP14-43	EM34Sal1A	cysB	Cys regulon transcriptional activator CysB	Aminocoumarin resistance	100	95
PP14-43	EM34Sal1A	emrB	Multidrug efflux system EmrAB-OMF, inner-membrane proton/drug antiporter EmrB	Fluoroquinolone resistance	100	95
PP14-43	EM34Sal1A	folP	Sulfonamide-resistant dihydropteroate synthase FolP	Sulfonamide resistance	100	91
PP14-43	EM34Sal1A	glpT	Glycerol-3-phosphate transporter	Fosfomycin resistance	100	96
PP14-43	EM34Sal1A	gyrA	DNA gyrase subunit A	Fluoroquinolone resistance	100	100
PP14-43	EM34Sal1A	gyrB	DNA gyrase subunit B	Fluoroquinolone resistance	100	100
PP14-43	EM34Sal1A	murA	UDP-N-acetylglucosamine 1-carboxyvinyltransferase	Fosfomycin resistance	100	97
PP14-43	EM34Sal1A	parC	DNA topoisomerase IV subunit A	Fluoroquinolone resistance	100	99
PP14-43	EM34Sal1A	parE	DNA topoisomerase IV subunit B	Fluoroquinolone resistance	100	100
PP14-43	EM34Sal1A	patA	Putrescine aminotransferase	Fluoroquinolone resistance	99	94
PP14-43	EM34Sal1A	rpoB	DNA-directed RNA polymerase beta subunit	Ansamycin resistance	100	98
PP14-43	EM34Sal1A	uhpT	Hexose phosphate transport protein UhpT	Fosfomycin resistance	99	96
PP14-44	EM35Sal1B	aac(6')-Iaa	Aminoglycoside N(6')-acetyltransferase	Aminoglycoside resistance	100	97.03
PP14-44	EM35Sal1B	aac(6')-Iy	Aminoglycoside N(6')-acetyltransferase (EC 2.3.1.82)	Aminoglycoside resistance	100	97
PP14-44	EM35Sal1B	aadA	ANT(3'')-Ia (AadA family) Aminoglycoside 9-nucleotidyltransferase	Aminoglycoside resistance	100	97
PP14-44	EM35Sal1B	alaS	Alanyl-tRNA synthetase	Aminocoumarin resistance	100	95
PP14-44	EM35Sal1B	aph(3'')-Ib	APH(3'')-I Aminoglycoside 3''-phosphotransferase	Aminoglycoside resistance	100	99.88
PP14-44	EM35Sal1B	aph(6)-Id	APH(6)-Ic/APH(6)-Id Aminoglycoside 6-phosphotransferase	Aminoglycoside resistance	100	100
PP14-44	EM35Sal1B	bacA	Undecaprenyl-diphosphatase	Bacitracin resistance	100	97
PP14-44	EM35Sal1B	blaTEM-1B	Class A beta-lactamase TEM-1B	Beta-lactam resistance	100	100
PP14-44	EM35Sal1B	cysB	Cys regulon transcriptional activator CysB	Aminocoumarin resistance	100	95
PP14-44	EM35Sal1B	emrA	Multidrug efflux system EmrAB-OMF, membrane fusion component EmrA	Fluoroquinolone resistance	100	90
PP14-44	EM35Sal1B	emrB	Multidrug efflux system EmrAB-OMF, inner-membrane proton/drug antiporter EmrB	Fluoroquinolone resistance	100	95
PP14-44	EM35Sal1B	folP	Sulfonamide-resistant dihydropteroate synthase FolP	Sulfonamide resistance	100	91
PP14-44	EM35Sal1B	glpT	Glycerol-3-phosphate transporter	Fosfomycin resistance	100	96
PP14-44	EM35Sal1B	gyrA	DNA gyrase subunit A	Fluoroquinolone resistance	100	100
PP14-44	EM35Sal1B	gyrB	DNA gyrase subunit B	Fluoroquinolone resistance	100	100
PP14-44	EM35Sal1B	murA	UDP-N-acetylglucosamine 1-carboxyvinyltransferase	Fosfomycin resistance	100	97
PP14-44	EM35Sal1B	parC	DNA topoisomerase IV subunit A	Fluoroquinolone resistance	100	99
PP14-44	EM35Sal1B	parE	DNA topoisomerase IV subunit B	Fluoroquinolone resistance	100	100
PP14-44	EM35Sal1B	patA	Putrescine aminotransferase	Fluoroquinolone resistance	99	94
PP14-44	EM35Sal1B	rpoB	DNA-directed RNA polymerase beta subunit	Ansamycin resistance	100	98
PP14-44	EM35Sal1B	tet(A)	Tetracycline MFS efflux pump Tet(A)	Tetracycline resistance	100	100
PP14-44	EM35Sal1B	uhpT	Hexose phosphate transport protein UhpT	Fosfomycin resistance	99	96
PP14-45	EM35Sal2A	aac(6')-Iaa	Aminoglycoside N(6')-acetyltransferase	Aminoglycoside resistance	100	98.63
PP14-45	EM35Sal2A	aac(6')-Iy	Aminoglycoside N(6')-acetyltransferase (EC 2.3.1.82)	Aminoglycoside resistance	100	99
PP14-45	EM35Sal2A	aadA	ANT(3'')-Ia (AadA family) Aminoglycoside 9-nucleotidyltransferase	Aminoglycoside resistance	100	98
PP14-45	EM35Sal2A	alaS	Alanyl-tRNA synthetase	Aminocoumarin resistance	100	95
PP14-45	EM35Sal2A	bacA	Undecaprenyl-diphosphatase	Bacitracin resistance	100	97
PP14-45	EM35Sal2A	blaTEM-1B	Class A beta-lactamase TEM-1B	Beta-lactam resistance	100	100
PP14-45	EM35Sal2A	cysB	Cys regulon transcriptional activator CysB	Aminocoumarin resistance	100	94
PP14-45	EM35Sal2A	emrB	Multidrug efflux system EmrAB-OMF, inner-membrane proton/drug antiporter EmrB	Fluoroquinolone resistance	100	95
PP14-45	EM35Sal2A	folP	Sulfonamide-resistant dihydropteroate synthase FolP	Sulfonamide resistance	100	91
PP14-45	EM35Sal2A	glpT	Glycerol-3-phosphate transporter	Fosfomycin resistance	100	96
PP14-45	EM35Sal2A	gyrA	DNA gyrase subunit A	Fluoroquinolone resistance	100	99
PP14-45	EM35Sal2A	gyrB	DNA gyrase subunit B	Fluoroquinolone resistance	100	100
PP14-45	EM35Sal2A	murA	UDP-N-acetylglucosamine 1-carboxyvinyltransferase	Fosfomycin resistance	100	97
PP14-45	EM35Sal2A	parC	DNA topoisomerase IV subunit A	Fluoroquinolone resistance	100	99
PP14-45	EM35Sal2A	parE	DNA topoisomerase IV subunit B	Fluoroquinolone resistance	100	100
PP14-45	EM35Sal2A	patA	Putrescine aminotransferase	Fluoroquinolone resistance	99	94
PP14-45	EM35Sal2A	rpoB	DNA-directed RNA polymerase beta subunit	Ansamycin resistance	100	98
PP14-45	EM35Sal2A	tet(A)	Tetracycline MFS efflux pump Tet(A)	Tetracycline resistance	100	99.92
PP14-45	EM35Sal2A	tet(M)	Tetracycline resistance, ribosomal protection type Tet(M)	Tetracycline resistance	100	99.9
PP14-45	EM35Sal2A	uhpT	Hexose phosphate transport protein UhpT	Fosfomycin resistance	99	96
PP14-46	EM36Sal1A	aac(6')-Iaa	Aminoglycoside N(6')-acetyltransferase	Aminoglycoside resistance	100	100
PP14-46	EM36Sal1A	aadA	ANT(3'')-Ia (AadA family) Aminoglycoside 9-nucleotidyltransferase	Aminoglycoside resistance	90	98
PP14-46	EM36Sal1A	alaS	Alanyl-tRNA synthetase	Aminocoumarin resistance	100	95
PP14-46	EM36Sal1A	aph(3'')-Ib	APH(3'')-I Aminoglycoside 3''-phosphotransferase	Aminoglycoside resistance	100	100
PP14-46	EM36Sal1A	aph(6)-Id	APH(6)-Ic/APH(6)-Id Aminoglycoside 6-phosphotransferase	Aminoglycoside resistance	100	100
PP14-46	EM36Sal1A	bacA	Undecaprenyl-diphosphatase	Bacitracin resistance	100	97
PP14-46	EM36Sal1A	blaTEM-1B	Class A beta-lactamase TEM-1B	Beta-lactam resistance	100	100
PP14-46	EM36Sal1A	cysB	Cys regulon transcriptional activator CysB	Aminocoumarin resistance	100	95
PP14-46	EM36Sal1A	emrB	Multidrug efflux system EmrAB-OMF, inner-membrane proton/drug antiporter EmrB	Fluoroquinolone resistance	100	95
PP14-46	EM36Sal1A	folP	Sulfonamide-resistant dihydropteroate synthase FolP	Sulfonamide resistance	100	91
PP14-46	EM36Sal1A	glpT	Glycerol-3-phosphate transporter	Fosfomycin resistance	100	96
PP14-46	EM36Sal1A	gyrA	DNA gyrase subunit A	Fluoroquinolone resistance	100	100
PP14-46	EM36Sal1A	gyrB	DNA gyrase subunit B	Fluoroquinolone resistance	100	100
PP14-46	EM36Sal1A	murA	UDP-N-acetylglucosamine 1-carboxyvinyltransferase	Fosfomycin resistance	100	97
PP14-46	EM36Sal1A	parC	DNA topoisomerase IV subunit A	Fluoroquinolone resistance	100	100
PP14-46	EM36Sal1A	parE	DNA topoisomerase IV subunit B	Fluoroquinolone resistance	100	100
PP14-46	EM36Sal1A	patA	Putrescine aminotransferase	Fluoroquinolone resistance	99	94
PP14-46	EM36Sal1A	rpoB	DNA-directed RNA polymerase beta subunit	Ansamycin resistance	100	98
PP14-46	EM36Sal1A	sul2	Sulfonamide-resistant dihydropteroate synthase type-2 Sul2	Sulfonamide resistance	100	100
PP14-46	EM36Sal1A	tet(A)	Tetracycline MFS efflux pump Tet(A)	Tetracycline resistance	100	99
PP14-46	EM36Sal1A	tet(B)	Tetracycline MFS efflux pump Tet(B)	Tetracycline resistance	100	100
PP14-46	EM36Sal1A	tet(R)	Tetracycline resistance regulatory protein Tet(R)	Tetracycline resistance	100	100
PP14-46	EM36Sal1A	tufA	Translation elongation factor Tu	Elfamycin resistance	100	99
PP14-46	EM36Sal1A	uhpT	Hexose phosphate transport protein UhpT	Fosfomycin resistance	99	96
PP14-47	EM36Sal2A	aac(6')-Iaa	Aminoglycoside N(6')-acetyltransferase	Aminoglycoside resistance	100	100
PP14-47	EM36Sal2A	aadA	ANT(3'')-Ia (AadA family) Aminoglycoside 9-nucleotidyltransferase	Aminoglycoside resistance	90	98
PP14-47	EM36Sal2A	alaS	Alanyl-tRNA synthetase	Aminocoumarin resistance	100	95
PP14-47	EM36Sal2A	aph(3'')-Ib	APH(3'')-I Aminoglycoside 3''-phosphotransferase	Aminoglycoside resistance	100	100
PP14-47	EM36Sal2A	aph(6)-Id	APH(6)-Ic/APH(6)-Id Aminoglycoside 6-phosphotransferase	Aminoglycoside resistance	100	100
PP14-47	EM36Sal2A	bacA	Undecaprenyl-diphosphatase	Bacitracin resistance	100	97
PP14-47	EM36Sal2A	blaTEM-1B	Class A beta-lactamase TEM-1B	Beta-lactam resistance	100	100
PP14-47	EM36Sal2A	cysB	Cys regulon transcriptional activator CysB	Aminocoumarin resistance	100	95
PP14-47	EM36Sal2A	emrB	Multidrug efflux system EmrAB-OMF, inner-membrane proton/drug antiporter EmrB	Fluoroquinolone resistance	100	95
PP14-47	EM36Sal2A	folP	Sulfonamide-resistant dihydropteroate synthase FolP	Sulfonamide resistance	100	91
PP14-47	EM36Sal2A	glpT	Glycerol-3-phosphate transporter	Fosfomycin resistance	100	96
PP14-47	EM36Sal2A	gyrA	DNA gyrase subunit A	Fluoroquinolone resistance	100	100
PP14-47	EM36Sal2A	gyrB	DNA gyrase subunit B	Fluoroquinolone resistance	100	100
PP14-47	EM36Sal2A	murA	UDP-N-acetylglucosamine 1-carboxyvinyltransferase	Fosfomycin resistance	100	97
PP14-47	EM36Sal2A	parC	DNA topoisomerase IV subunit A	Fluoroquinolone resistance	100	100
PP14-47	EM36Sal2A	parE	DNA topoisomerase IV subunit B	Fluoroquinolone resistance	100	100
PP14-47	EM36Sal2A	patA	Putrescine aminotransferase	Fluoroquinolone resistance	99	94
PP14-47	EM36Sal2A	rpoB	DNA-directed RNA polymerase beta subunit	Ansamycin resistance	100	98
PP14-47	EM36Sal2A	sul2	Sulfonamide-resistant dihydropteroate synthase type-2 Sul2	Sulfonamide resistance	100	100
PP14-47	EM36Sal2A	tet(A)	Tetracycline MFS efflux pump Tet(A)	Tetracycline resistance	100	99
PP14-47	EM36Sal2A	tet(B)	Tetracycline MFS efflux pump Tet(B)	Tetracycline resistance	100	100
PP14-47	EM36Sal2A	tet(R)	Tetracycline resistance regulatory protein Tet(R)	Tetracycline resistance	100	100
PP14-47	EM36Sal2A	tufA	Translation elongation factor Tu	Elfamycin resistance	100	99
PP14-47	EM36Sal2A	uhpT	Hexose phosphate transport protein UhpT	Fosfomycin resistance	99	96
PP14-48	EM36Sal5B	aac(6')-Iaa	Aminoglycoside N(6')-acetyltransferase	Aminoglycoside resistance	100	97.03
PP14-48	EM36Sal5B	aac(6')-Iy	Aminoglycoside N(6')-acetyltransferase (EC 2.3.1.82)	Aminoglycoside resistance	100	97
PP14-48	EM36Sal5B	aadA	ANT(3'')-Ia (AadA family) Aminoglycoside 9-nucleotidyltransferase	Aminoglycoside resistance	100	97
PP14-48	EM36Sal5B	alaS	Alanyl-tRNA synthetase	Aminocoumarin resistance	100	95
PP14-48	EM36Sal5B	aph(3'')-Ib	APH(3'')-I Aminoglycoside 3''-phosphotransferase	Aminoglycoside resistance	100	99.88
PP14-48	EM36Sal5B	aph(6)-Id	APH(6)-Ic/APH(6)-Id Aminoglycoside 6-phosphotransferase	Aminoglycoside resistance	100	100
PP14-48	EM36Sal5B	bacA	Undecaprenyl-diphosphatase	Bacitracin resistance	100	97
PP14-48	EM36Sal5B	blaTEM-1B	Class A beta-lactamase TEM-1B	Beta-lactam resistance	100	100
PP14-48	EM36Sal5B	cysB	Cys regulon transcriptional activator CysB	Aminocoumarin resistance	100	95
PP14-48	EM36Sal5B	emrA	Multidrug efflux system EmrAB-OMF, membrane fusion component EmrA	Fluoroquinolone resistance	100	90
PP14-48	EM36Sal5B	emrB	Multidrug efflux system EmrAB-OMF, inner-membrane proton/drug antiporter EmrB	Fluoroquinolone resistance	100	95
PP14-48	EM36Sal5B	folP	Sulfonamide-resistant dihydropteroate synthase FolP	Sulfonamide resistance	100	91
PP14-48	EM36Sal5B	glpT	Glycerol-3-phosphate transporter	Fosfomycin resistance	100	96
PP14-48	EM36Sal5B	gyrA	DNA gyrase subunit A	Fluoroquinolone resistance	100	100
PP14-48	EM36Sal5B	gyrB	DNA gyrase subunit B	Fluoroquinolone resistance	100	100
PP14-48	EM36Sal5B	murA	UDP-N-acetylglucosamine 1-carboxyvinyltransferase	Fosfomycin resistance	100	97
PP14-48	EM36Sal5B	parC	DNA topoisomerase IV subunit A	Fluoroquinolone resistance	100	99
PP14-48	EM36Sal5B	parE	DNA topoisomerase IV subunit B	Fluoroquinolone resistance	100	100
PP14-48	EM36Sal5B	patA	Putrescine aminotransferase	Fluoroquinolone resistance	99	94
PP14-48	EM36Sal5B	rpoB	DNA-directed RNA polymerase beta subunit	Ansamycin resistance	100	98
PP14-48	EM36Sal5B	tet(A)	Tetracycline MFS efflux pump Tet(A)	Tetracycline resistance	100	100
PP14-48	EM36Sal5B	uhpT	Hexose phosphate transport protein UhpT	Fosfomycin resistance	99	96
PP14-49	EM37Sal1B	aac(6')-Iaa	Aminoglycoside N(6')-acetyltransferase	Aminoglycoside resistance	100	97.03
PP14-49	EM37Sal1B	aac(6')-Iy	Aminoglycoside N(6')-acetyltransferase (EC 2.3.1.82)	Aminoglycoside resistance	100	97
PP14-49	EM37Sal1B	aadA	ANT(3'')-Ia (AadA family) Aminoglycoside 9-nucleotidyltransferase	Aminoglycoside resistance	100	97
PP14-49	EM37Sal1B	aadA1	ANT(3'')-Ia (AadA family) Aminoglycoside 3''-nucleotidyltransferase	Aminoglycoside resistance	100	100
PP14-49	EM37Sal1B	aadA2	ANT(3'')-Ia (AadA family) Aminoglycoside 3''-nucleotidyltransferase	Aminoglycoside resistance	100	99.87
PP14-49	EM37Sal1B	alaS	Alanyl-tRNA synthetase	Aminocoumarin resistance	100	95
PP14-49	EM37Sal1B	bacA	Undecaprenyl-diphosphatase	Bacitracin resistance	100	97
PP14-49	EM37Sal1B	blaTEM-1B	Class A beta-lactamase TEM-1B	Beta-lactam resistance	100	100
PP14-49	EM37Sal1B	cmlA1	Chloramphenicol MFS efflux pump CmlA1	Phenicol resistance	100	99.92
PP14-49	EM37Sal1B	cysB	Cys regulon transcriptional activator CysB	Aminocoumarin resistance	100	95
PP14-49	EM37Sal1B	dfrA12	Trimethoprim-resistant dihydrofolate reductase DfrA12	Trimethoprim resistance	100	100
PP14-49	EM37Sal1B	emrA	Multidrug efflux system EmrAB-OMF, membrane fusion component EmrA	Fluoroquinolone resistance	100	90
PP14-49	EM37Sal1B	emrB	Multidrug efflux system EmrAB-OMF, inner-membrane proton/drug antiporter EmrB	Fluoroquinolone resistance	100	95
PP14-49	EM37Sal1B	floR	Chloramphenicol/florfenicol MFS efflux pump FloR	Phenicol resistance	99.9177	98.11
PP14-49	EM37Sal1B	folP	Sulfonamide-resistant dihydropteroate synthase FolP	Sulfonamide resistance	100	91
PP14-49	EM37Sal1B	glpT	Glycerol-3-phosphate transporter	Fosfomycin resistance	100	96
PP14-49	EM37Sal1B	gyrA	DNA gyrase subunit A	Fluoroquinolone resistance	100	100
PP14-49	EM37Sal1B	gyrB	DNA gyrase subunit B	Fluoroquinolone resistance	100	100
PP14-49	EM37Sal1B	murA	UDP-N-acetylglucosamine 1-carboxyvinyltransferase	Fosfomycin resistance	100	97
PP14-49	EM37Sal1B	parC	DNA topoisomerase IV subunit A	Fluoroquinolone resistance	100	99
PP14-49	EM37Sal1B	parE	DNA topoisomerase IV subunit B	Fluoroquinolone resistance	100	100
PP14-49	EM37Sal1B	patA	Putrescine aminotransferase	Fluoroquinolone resistance	99	94
PP14-49	EM37Sal1B	qacE	QacE, quaternary ammonium compounds	Efflux pump	100	100
PP14-49	EM37Sal1B	qnrS1	Pentapeptide repeat protein, quinolone resistance protein QnrS1	Fluoroquinolone resistance	100	100
PP14-49	EM37Sal1B	rpoB	DNA-directed RNA polymerase beta subunit	Ansamycin resistance	100	98
PP14-49	EM37Sal1B	sul2	Sulfonamide-resistant dihydropteroate synthase type-2 Sul2	Sulfonamide resistance	100	100
PP14-49	EM37Sal1B	sul3	Sulfonamide-resistant dihydropteroate synthase Sul3	Sulfonamide resistance	100	100
PP14-49	EM37Sal1B	tet(A)	Tetracycline MFS efflux pump Tet(A)	Tetracycline resistance	100	99.92
PP14-49	EM37Sal1B	tet(M)	Tetracycline resistance, ribosomal protection type Tet(M)	Tetracycline resistance	100	96.15
PP14-49	EM37Sal1B	uhpT	Hexose phosphate transport protein UhpT	Fosfomycin resistance	99	96
PP14-50	EM37Sal4A	aac(6')-Iaa	Aminoglycoside N(6')-acetyltransferase	Aminoglycoside resistance	100	99.09
PP14-50	EM37Sal4A	aac(6')-Iy	Aminoglycoside N(6')-acetyltransferase (EC 2.3.1.82)	Aminoglycoside resistance	100	99
PP14-50	EM37Sal4A	aadA	ANT(3'')-Ia (AadA family) Aminoglycoside 9-nucleotidyltransferase	Aminoglycoside resistance	90	98
PP14-50	EM37Sal4A	aadA1	ANT(3'')-Ia (AadA family) Aminoglycoside 3''-nucleotidyltransferase	Aminoglycoside resistance	100	100
PP14-50	EM37Sal4A	alaS	Alanyl-tRNA synthetase	Aminocoumarin resistance	100	95
PP14-50	EM37Sal4A	bacA	Undecaprenyl-diphosphatase	Bacitracin resistance	100	97
PP14-50	EM37Sal4A	blaTEM-1B	Class A beta-lactamase TEM-1B	Beta-lactam resistance	100	100
PP14-50	EM37Sal4A	cmlA1	Chloramphenicol MFS efflux pump CmlA1	Phenicol resistance	100	100
PP14-50	EM37Sal4A	cysB	Cys regulon transcriptional activator CysB	Aminocoumarin resistance	100	95
PP14-50	EM37Sal4A	emrB	Multidrug efflux system EmrAB-OMF, inner-membrane proton/drug antiporter EmrB	Fluoroquinolone resistance	100	95
PP14-50	EM37Sal4A	folP	Sulfonamide-resistant dihydropteroate synthase FolP	Sulfonamide resistance	100	91
PP14-50	EM37Sal4A	glpT	Glycerol-3-phosphate transporter	Fosfomycin resistance	100	96
PP14-50	EM37Sal4A	gyrA	DNA gyrase subunit A	Fluoroquinolone resistance	100	100
PP14-50	EM37Sal4A	gyrB	DNA gyrase subunit B	Fluoroquinolone resistance	100	100
PP14-50	EM37Sal4A	murA	UDP-N-acetylglucosamine 1-carboxyvinyltransferase	Fosfomycin resistance	100	97
PP14-50	EM37Sal4A	parC	DNA topoisomerase IV subunit A	Fluoroquinolone resistance	100	99
PP14-50	EM37Sal4A	parE	DNA topoisomerase IV subunit B	Fluoroquinolone resistance	100	100
PP14-50	EM37Sal4A	patA	Putrescine aminotransferase	Fluoroquinolone resistance	99	94
PP14-50	EM37Sal4A	qacE	QacE, quaternary ammonium compounds	Efflux pump	100	100
PP14-50	EM37Sal4A	rpoB	DNA-directed RNA polymerase beta subunit	Ansamycin resistance	100	98
PP14-50	EM37Sal4A	sul3	Sulfonamide-resistant dihydropteroate synthase Sul3	Sulfonamide resistance	100	100
PP14-50	EM37Sal4A	tet(A)	Tetracycline MFS efflux pump Tet(A)	Tetracycline resistance	100	99.92
PP14-50	EM37Sal4A	uhpT	Hexose phosphate transport protein UhpT	Fosfomycin resistance	99	96
PP14-51	EM38Sal1B	aac(6')-Iaa	Aminoglycoside N(6')-acetyltransferase	Aminoglycoside resistance	100	97.03
PP14-51	EM38Sal1B	aac(6')-Iy	Aminoglycoside N(6')-acetyltransferase (EC 2.3.1.82)	Aminoglycoside resistance	100	97
PP14-51	EM38Sal1B	aadA	ANT(3'')-Ia (AadA family) Aminoglycoside 9-nucleotidyltransferase	Aminoglycoside resistance	100	97
PP14-51	EM38Sal1B	alaS	Alanyl-tRNA synthetase	Aminocoumarin resistance	100	95
PP14-51	EM38Sal1B	aph(3'')-Ib	APH(3'')-I Aminoglycoside 3''-phosphotransferase	Aminoglycoside resistance	100	99.88
PP14-51	EM38Sal1B	aph(6)-Id	APH(6)-Ic/APH(6)-Id Aminoglycoside 6-phosphotransferase	Aminoglycoside resistance	100	100
PP14-51	EM38Sal1B	bacA	Undecaprenyl-diphosphatase	Bacitracin resistance	100	97
PP14-51	EM38Sal1B	blaTEM-1B	Class A beta-lactamase TEM-1B	Beta-lactam resistance	100	100
PP14-51	EM38Sal1B	cysB	Cys regulon transcriptional activator CysB	Aminocoumarin resistance	100	95
PP14-51	EM38Sal1B	emrA	Multidrug efflux system EmrAB-OMF, membrane fusion component EmrA	Fluoroquinolone resistance	100	90
PP14-51	EM38Sal1B	emrB	Multidrug efflux system EmrAB-OMF, inner-membrane proton/drug antiporter EmrB	Fluoroquinolone resistance	100	95
PP14-51	EM38Sal1B	folP	Sulfonamide-resistant dihydropteroate synthase FolP	Sulfonamide resistance	100	91
PP14-51	EM38Sal1B	glpT	Glycerol-3-phosphate transporter	Fosfomycin resistance	100	96
PP14-51	EM38Sal1B	gyrA	DNA gyrase subunit A	Fluoroquinolone resistance	100	100
PP14-51	EM38Sal1B	gyrB	DNA gyrase subunit B	Fluoroquinolone resistance	100	100
PP14-51	EM38Sal1B	murA	UDP-N-acetylglucosamine 1-carboxyvinyltransferase	Fosfomycin resistance	100	97
PP14-51	EM38Sal1B	parC	DNA topoisomerase IV subunit A	Fluoroquinolone resistance	100	99
PP14-51	EM38Sal1B	parE	DNA topoisomerase IV subunit B	Fluoroquinolone resistance	100	100
PP14-51	EM38Sal1B	patA	Putrescine aminotransferase	Fluoroquinolone resistance	99	94
PP14-51	EM38Sal1B	rpoB	DNA-directed RNA polymerase beta subunit	Ansamycin resistance	100	98
PP14-51	EM38Sal1B	uhpT	Hexose phosphate transport protein UhpT	Fosfomycin resistance	99	96
PP14-52	EM39Sal1B	aac(6')-Iaa	Aminoglycoside N(6')-acetyltransferase	Aminoglycoside resistance	100	97.03
PP14-52	EM39Sal1B	aac(6')-Iy	Aminoglycoside N(6')-acetyltransferase (EC 2.3.1.82)	Aminoglycoside resistance	100	97
PP14-52	EM39Sal1B	aadA	ANT(3'')-Ia (AadA family) Aminoglycoside 9-nucleotidyltransferase	Aminoglycoside resistance	100	97
PP14-52	EM39Sal1B	alaS	Alanyl-tRNA synthetase	Aminocoumarin resistance	100	95
PP14-52	EM39Sal1B	aph(3'')-Ib	APH(3'')-I Aminoglycoside 3''-phosphotransferase	Aminoglycoside resistance	100	99.88
PP14-52	EM39Sal1B	aph(6)-Id	APH(6)-Ic/APH(6)-Id Aminoglycoside 6-phosphotransferase	Aminoglycoside resistance	100	100
PP14-52	EM39Sal1B	bacA	Undecaprenyl-diphosphatase	Bacitracin resistance	100	97
PP14-52	EM39Sal1B	blaTEM-1B	Class A beta-lactamase TEM-1B	Beta-lactam resistance	100	100
PP14-52	EM39Sal1B	cysB	Cys regulon transcriptional activator CysB	Aminocoumarin resistance	100	95
PP14-52	EM39Sal1B	emrA	Multidrug efflux system EmrAB-OMF, membrane fusion component EmrA	Fluoroquinolone resistance	100	90
PP14-52	EM39Sal1B	emrB	Multidrug efflux system EmrAB-OMF, inner-membrane proton/drug antiporter EmrB	Fluoroquinolone resistance	100	95
PP14-52	EM39Sal1B	folP	Sulfonamide-resistant dihydropteroate synthase FolP	Sulfonamide resistance	100	91
PP14-52	EM39Sal1B	glpT	Glycerol-3-phosphate transporter	Fosfomycin resistance	100	96
PP14-52	EM39Sal1B	gyrA	DNA gyrase subunit A	Fluoroquinolone resistance	100	100
PP14-52	EM39Sal1B	gyrB	DNA gyrase subunit B	Fluoroquinolone resistance	100	100
PP14-52	EM39Sal1B	murA	UDP-N-acetylglucosamine 1-carboxyvinyltransferase	Fosfomycin resistance	100	97
PP14-52	EM39Sal1B	parC	DNA topoisomerase IV subunit A	Fluoroquinolone resistance	100	99
PP14-52	EM39Sal1B	parE	DNA topoisomerase IV subunit B	Fluoroquinolone resistance	100	100
PP14-52	EM39Sal1B	patA	Putrescine aminotransferase	Fluoroquinolone resistance	99	94
PP14-52	EM39Sal1B	rpoB	DNA-directed RNA polymerase beta subunit	Ansamycin resistance	100	98
PP14-52	EM39Sal1B	uhpT	Hexose phosphate transport protein UhpT	Fosfomycin resistance	99	96
PP14-53	EM40Sal1B	aac(6')-Iaa	Aminoglycoside N(6')-acetyltransferase	Aminoglycoside resistance	100	97.03
PP14-53	EM40Sal1B	aac(6')-Iy	Aminoglycoside N(6')-acetyltransferase (EC 2.3.1.82)	Aminoglycoside resistance	100	97
PP14-53	EM40Sal1B	aadA	ANT(3'')-Ia (AadA family) Aminoglycoside 9-nucleotidyltransferase	Aminoglycoside resistance	100	97
PP14-53	EM40Sal1B	alaS	Alanyl-tRNA synthetase	Aminocoumarin resistance	100	95
PP14-53	EM40Sal1B	aph(3'')-Ib	APH(3'')-I Aminoglycoside 3''-phosphotransferase	Aminoglycoside resistance	100	99.88
PP14-53	EM40Sal1B	aph(6)-Id	APH(6)-Ic/APH(6)-Id Aminoglycoside 6-phosphotransferase	Aminoglycoside resistance	100	100
PP14-53	EM40Sal1B	bacA	Undecaprenyl-diphosphatase	Bacitracin resistance	100	97
PP14-53	EM40Sal1B	blaTEM-1B	Class A beta-lactamase TEM-1B	Beta-lactam resistance	100	100
PP14-53	EM40Sal1B	cysB	Cys regulon transcriptional activator CysB	Aminocoumarin resistance	100	95
PP14-53	EM40Sal1B	emrA	Multidrug efflux system EmrAB-OMF, membrane fusion component EmrA	Fluoroquinolone resistance	100	90
PP14-53	EM40Sal1B	emrB	Multidrug efflux system EmrAB-OMF, inner-membrane proton/drug antiporter EmrB	Fluoroquinolone resistance	100	95
PP14-53	EM40Sal1B	folP	Sulfonamide-resistant dihydropteroate synthase FolP	Sulfonamide resistance	100	91
PP14-53	EM40Sal1B	glpT	Glycerol-3-phosphate transporter	Fosfomycin resistance	100	96
PP14-53	EM40Sal1B	gyrA	DNA gyrase subunit A	Fluoroquinolone resistance	100	100
PP14-53	EM40Sal1B	gyrB	DNA gyrase subunit B	Fluoroquinolone resistance	100	100
PP14-53	EM40Sal1B	murA	UDP-N-acetylglucosamine 1-carboxyvinyltransferase	Fosfomycin resistance	100	97
PP14-53	EM40Sal1B	parC	DNA topoisomerase IV subunit A	Fluoroquinolone resistance	100	99
PP14-53	EM40Sal1B	parE	DNA topoisomerase IV subunit B	Fluoroquinolone resistance	100	100
PP14-53	EM40Sal1B	patA	Putrescine aminotransferase	Fluoroquinolone resistance	99	94
PP14-53	EM40Sal1B	rpoB	DNA-directed RNA polymerase beta subunit	Ansamycin resistance	100	98
PP14-53	EM40Sal1B	uhpT	Hexose phosphate transport protein UhpT	Fosfomycin resistance	99	96
PP14-54	SM42Sal1A	aac(3)-IIa	Aminoglycoside N(3)-acetyltransferase	Aminoglycoside resistance	100	100
PP14-54	SM42Sal1A	aac(3)-IIc	Aminoglycoside N(3)-acetyltransferase	Aminoglycoside resistance	100	95
PP14-54	SM42Sal1A	aac(3)-Iie	Aminoglycoside N(3)-acetyltransferase	Aminoglycoside resistance	100	100
PP14-54	SM42Sal1A	aac(6')-Iaa	Aminoglycoside N(6')-acetyltransferase	Aminoglycoside resistance	100	98.4
PP14-54	SM42Sal1A	aac(6')-Iy	Aminoglycoside N(6')-acetyltransferase (EC 2.3.1.82)	Aminoglycoside resistance	100	99
PP14-54	SM42Sal1A	aadA	ANT(3'')-Ia (AadA family) Aminoglycoside 9-nucleotidyltransferase	Aminoglycoside resistance	90	97
PP14-54	SM42Sal1A	aadA22	Aminoglycoside (3'') (9) adenylyltransferase	Aminoglycoside resistance	100	100
PP14-54	SM42Sal1A	alaS	Alanyl-tRNA synthetase	Aminocoumarin resistance	100	95
PP14-54	SM42Sal1A	aph(3')-Ia	APH(3')-I Aminoglycoside 3'-phosphotransferase	Aminoglycoside resistance	100	99.88
PP14-54	SM42Sal1A	bacA	Undecaprenyl-diphosphatase	Bacitracin resistance	100	97
PP14-54	SM42Sal1A	blaCTX-M-55	Class A extended-spectrum beta-lactamase CTX-M-55	Beta-lactam resistance	100	100
PP14-54	SM42Sal1A	blaTEM-215	Class A beta-lactamase TEM-215	Beta-lactam resistance	100	100
PP14-54	SM42Sal1A	catA2	Chloramphenicol O-acetyltransferase CatA2	Phenicol resistance	100	96.11
PP14-54	SM42Sal1A	cysB	Cys regulon transcriptional activator CysB	Aminocoumarin resistance	100	95
PP14-54	SM42Sal1A	emrB	Multidrug efflux system EmrAB-OMF, inner-membrane proton/drug antiporter EmrB	Fluoroquinolone resistance	100	95
PP14-54	SM42Sal1A	folP	Sulfonamide-resistant dihydropteroate synthase FolP	Sulfonamide resistance	100	91
PP14-54	SM42Sal1A	glpT	Glycerol-3-phosphate transporter	Fosfomycin resistance	100	96
PP14-54	SM42Sal1A	gyrA	DNA gyrase subunit A	Fluoroquinolone resistance	100	100
PP14-54	SM42Sal1A	gyrB	DNA gyrase subunit B	Fluoroquinolone resistance	100	100
PP14-54	SM42Sal1A	murA	UDP-N-acetylglucosamine 1-carboxyvinyltransferase	Fosfomycin resistance	100	97
PP14-54	SM42Sal1A	parC	DNA topoisomerase IV subunit A	Fluoroquinolone resistance	100	99
PP14-54	SM42Sal1A	parE	DNA topoisomerase IV subunit B	Fluoroquinolone resistance	100	100
PP14-54	SM42Sal1A	patA	Putrescine aminotransferase	Fluoroquinolone resistance	99	94
PP14-54	SM42Sal1A	rpoB	DNA-directed RNA polymerase beta subunit	Ansamycin resistance	100	98
PP14-54	SM42Sal1A	uhpT	Hexose phosphate transport protein UhpT	Fosfomycin resistance	99	96
PP14-55	SM42Sal3B	aac(6')-Iaa	Aminoglycoside N(6')-acetyltransferase	Aminoglycoside resistance	100	97.03
PP14-55	SM42Sal3B	aac(6')-Iy	Aminoglycoside N(6')-acetyltransferase (EC 2.3.1.82)	Aminoglycoside resistance	100	97
PP14-55	SM42Sal3B	aadA	ANT(3'')-Ia (AadA family) Aminoglycoside 9-nucleotidyltransferase	Aminoglycoside resistance	100	97
PP14-55	SM42Sal3B	aadA1	ANT(3'')-Ia (AadA family) Aminoglycoside 3''-nucleotidyltransferase	Aminoglycoside resistance	100	100
PP14-55	SM42Sal3B	aadA2	ANT(3'')-Ia (AadA family) Aminoglycoside 3''-nucleotidyltransferase	Aminoglycoside resistance	100	100
PP14-55	SM42Sal3B	alaS	Alanyl-tRNA synthetase	Aminocoumarin resistance	100	95
PP14-55	SM42Sal3B	bacA	Undecaprenyl-diphosphatase	Bacitracin resistance	100	97
PP14-55	SM42Sal3B	blaTEM-1B	Class A beta-lactamase TEM-1B	Beta-lactam resistance	100	100
PP14-55	SM42Sal3B	cmlA1	Chloramphenicol MFS efflux pump CmlA1	Phenicol resistance	100	100
PP14-55	SM42Sal3B	cysB	Cys regulon transcriptional activator CysB	Aminocoumarin resistance	100	95
PP14-55	SM42Sal3B	dfrA12	Trimethoprim-resistant dihydrofolate reductase DfrA12	Trimethoprim resistance	100	100
PP14-55	SM42Sal3B	emrA	Multidrug efflux system EmrAB-OMF, membrane fusion component EmrA	Fluoroquinolone resistance	100	90
PP14-55	SM42Sal3B	emrB	Multidrug efflux system EmrAB-OMF, inner-membrane proton/drug antiporter EmrB	Fluoroquinolone resistance	100	95
PP14-55	SM42Sal3B	folP	Sulfonamide-resistant dihydropteroate synthase FolP	Sulfonamide resistance	100	91
PP14-55	SM42Sal3B	glpT	Glycerol-3-phosphate transporter	Fosfomycin resistance	100	96
PP14-55	SM42Sal3B	gyrA	DNA gyrase subunit A	Fluoroquinolone resistance	100	100
PP14-55	SM42Sal3B	gyrB	DNA gyrase subunit B	Fluoroquinolone resistance	100	100
PP14-55	SM42Sal3B	murA	UDP-N-acetylglucosamine 1-carboxyvinyltransferase	Fosfomycin resistance	100	97
PP14-55	SM42Sal3B	parC	DNA topoisomerase IV subunit A	Fluoroquinolone resistance	100	99
PP14-55	SM42Sal3B	parE	DNA topoisomerase IV subunit B	Fluoroquinolone resistance	100	100
PP14-55	SM42Sal3B	patA	Putrescine aminotransferase	Fluoroquinolone resistance	99	94
PP14-55	SM42Sal3B	qacE	QacE, quaternary ammonium compounds	Efflux pump	100	100
PP14-55	SM42Sal3B	qacEdelta1	QacE delta 1, quaternary ammonium compounds	Efflux pump	100	100
PP14-55	SM42Sal3B	rpoB	DNA-directed RNA polymerase beta subunit	Ansamycin resistance	100	98
PP14-55	SM42Sal3B	sul3	Sulfonamide-resistant dihydropteroate synthase Sul3	Sulfonamide resistance	100	100
PP14-55	SM42Sal3B	tet(A)	Tetracycline MFS efflux pump Tet(A)	Tetracycline resistance	100	99.92
PP14-55	SM42Sal3B	uhpT	Hexose phosphate transport protein UhpT	Fosfomycin resistance	99	96
PP14-56	SM46Sal1A	aac(6')-Iaa	Aminoglycoside N(6')-acetyltransferase	Aminoglycoside resistance	100	100
PP14-56	SM46Sal1A	aph(3'')-Ib	APH(3'')-I Aminoglycoside 3''-phosphotransferase	Aminoglycoside resistance	100	100
PP14-56	SM46Sal1A	aph(6)-Id	APH(6)-Ic/APH(6)-Id Aminoglycoside 6-phosphotransferase	Aminoglycoside resistance	100	100
PP14-56	SM46Sal1A	blaTEM-1B	Class A beta-lactamase TEM-1B	Beta-lactam resistance	100	100
PP14-56	SM46Sal1A	floR	Chloramphenicol/florfenicol MFS efflux pump FloR	Phenicol resistance	84.9383	99.9
PP14-56	SM46Sal1A	parE	DNA topoisomerase IV subunit B	Fluoroquinolone resistance	100	100
PP14-56	SM46Sal1A	sul2	Sulfonamide-resistant dihydropteroate synthase type-2 Sul2	Sulfonamide resistance	100	100
PP14-56	SM46Sal1A	tet(B)	Tetracycline MFS efflux pump Tet(B)	Tetracycline resistance	83.665	100
PP14-57	SM46Sal2B	aac(6')-Iaa	Aminoglycoside N(6')-acetyltransferase	Aminoglycoside resistance	100	97.72
PP14-57	SM46Sal2B	aac(6')-Iy	Aminoglycoside N(6')-acetyltransferase (EC 2.3.1.82)	Aminoglycoside resistance	100	97
PP14-57	SM46Sal2B	aadA	ANT(3'')-Ia (AadA family) Aminoglycoside 9-nucleotidyltransferase	Aminoglycoside resistance	90	97
PP14-57	SM46Sal2B	alaS	Alanyl-tRNA synthetase	Aminocoumarin resistance	100	95
PP14-57	SM46Sal2B	bacA	Undecaprenyl-diphosphatase	Bacitracin resistance	100	97
PP14-57	SM46Sal2B	cysB	Cys regulon transcriptional activator CysB	Aminocoumarin resistance	100	95
PP14-57	SM46Sal2B	emrB	Multidrug efflux system EmrAB-OMF, inner-membrane proton/drug antiporter EmrB	Fluoroquinolone resistance	100	95
PP14-57	SM46Sal2B	folP	Sulfonamide-resistant dihydropteroate synthase FolP	Sulfonamide resistance	100	92
PP14-57	SM46Sal2B	glpT	Glycerol-3-phosphate transporter	Fosfomycin resistance	100	96
PP14-57	SM46Sal2B	gyrA	DNA gyrase subunit A	Fluoroquinolone resistance	100	100
PP14-57	SM46Sal2B	gyrB	DNA gyrase subunit B	Fluoroquinolone resistance	100	100
PP14-57	SM46Sal2B	murA	UDP-N-acetylglucosamine 1-carboxyvinyltransferase	Fosfomycin resistance	100	97
PP14-57	SM46Sal2B	parC	DNA topoisomerase IV subunit A	Fluoroquinolone resistance	100	99
PP14-57	SM46Sal2B	parE	DNA topoisomerase IV subunit B	Fluoroquinolone resistance	100	100
PP14-57	SM46Sal2B	patA	Putrescine aminotransferase	Fluoroquinolone resistance	99	94
PP14-57	SM46Sal2B	qnrS1	Pentapeptide repeat protein, quinolone resistance protein QnrS1	Fluoroquinolone resistance	100	100
PP14-57	SM46Sal2B	rpoB	DNA-directed RNA polymerase beta subunit	Ansamycin resistance	100	98
PP14-57	SM46Sal2B	tet(A)	Tetracycline MFS efflux pump Tet(A)	Tetracycline resistance	100	99.92
PP14-57	SM46Sal2B	uhpT	Hexose phosphate transport protein UhpT	Fosfomycin resistance	99	96
PP14-58	SM49Sal1B	aac(6')-Iaa	Aminoglycoside N(6')-acetyltransferase	Aminoglycoside resistance	100	97.03
PP14-58	SM49Sal1B	aac(6')-Iy	Aminoglycoside N(6')-acetyltransferase (EC 2.3.1.82)	Aminoglycoside resistance	100	97
PP14-58	SM49Sal1B	aadA	ANT(3'')-Ia (AadA family) Aminoglycoside 9-nucleotidyltransferase	Aminoglycoside resistance	100	97
PP14-58	SM49Sal1B	alaS	Alanyl-tRNA synthetase	Aminocoumarin resistance	100	95
PP14-58	SM49Sal1B	aph(3'')-Ib	APH(3'')-I Aminoglycoside 3''-phosphotransferase	Aminoglycoside resistance	100	99.88
PP14-58	SM49Sal1B	aph(6)-Id	APH(6)-Ic/APH(6)-Id Aminoglycoside 6-phosphotransferase	Aminoglycoside resistance	100	100
PP14-58	SM49Sal1B	bacA	Undecaprenyl-diphosphatase	Bacitracin resistance	100	97
PP14-58	SM49Sal1B	blaTEM-1B	Class A beta-lactamase TEM-1B	Beta-lactam resistance	100	100
PP14-58	SM49Sal1B	cysB	Cys regulon transcriptional activator CysB	Aminocoumarin resistance	100	95
PP14-58	SM49Sal1B	emrA	Multidrug efflux system EmrAB-OMF, membrane fusion component EmrA	Fluoroquinolone resistance	100	90
PP14-58	SM49Sal1B	emrB	Multidrug efflux system EmrAB-OMF, inner-membrane proton/drug antiporter EmrB	Fluoroquinolone resistance	100	95
PP14-58	SM49Sal1B	folP	Sulfonamide-resistant dihydropteroate synthase FolP	Sulfonamide resistance	100	91
PP14-58	SM49Sal1B	glpT	Glycerol-3-phosphate transporter	Fosfomycin resistance	100	96
PP14-58	SM49Sal1B	gyrA	DNA gyrase subunit A	Fluoroquinolone resistance	100	100
PP14-58	SM49Sal1B	gyrB	DNA gyrase subunit B	Fluoroquinolone resistance	100	100
PP14-58	SM49Sal1B	murA	UDP-N-acetylglucosamine 1-carboxyvinyltransferase	Fosfomycin resistance	100	97
PP14-58	SM49Sal1B	parC	DNA topoisomerase IV subunit A	Fluoroquinolone resistance	100	99
PP14-58	SM49Sal1B	parE	DNA topoisomerase IV subunit B	Fluoroquinolone resistance	100	100
PP14-58	SM49Sal1B	patA	Putrescine aminotransferase	Fluoroquinolone resistance	99	94
PP14-58	SM49Sal1B	rpoB	DNA-directed RNA polymerase beta subunit	Ansamycin resistance	100	98
PP14-58	SM49Sal1B	tet(A)	Tetracycline MFS efflux pump Tet(A)	Tetracycline resistance	100	100
PP14-58	SM49Sal1B	uhpT	Hexose phosphate transport protein UhpT	Fosfomycin resistance	99	96
PP14-59	SM50Sal2B	aac(6')-Iaa	Aminoglycoside N(6')-acetyltransferase	Aminoglycoside resistance	100	97.03
PP14-59	SM50Sal2B	aac(6')-Iy	Aminoglycoside N(6')-acetyltransferase (EC 2.3.1.82)	Aminoglycoside resistance	100	97
PP14-59	SM50Sal2B	aadA	ANT(3'')-Ia (AadA family) Aminoglycoside 9-nucleotidyltransferase	Aminoglycoside resistance	100	97
PP14-59	SM50Sal2B	alaS	Alanyl-tRNA synthetase	Aminocoumarin resistance	100	95
PP14-59	SM50Sal2B	aph(3'')-Ib	APH(3'')-I Aminoglycoside 3''-phosphotransferase	Aminoglycoside resistance	100	99.88
PP14-59	SM50Sal2B	aph(6)-Id	APH(6)-Ic/APH(6)-Id Aminoglycoside 6-phosphotransferase	Aminoglycoside resistance	100	100
PP14-59	SM50Sal2B	bacA	Undecaprenyl-diphosphatase	Bacitracin resistance	100	97
PP14-59	SM50Sal2B	blaTEM-1B	Class A beta-lactamase TEM-1B	Beta-lactam resistance	100	100
PP14-59	SM50Sal2B	cysB	Cys regulon transcriptional activator CysB	Aminocoumarin resistance	100	95
PP14-59	SM50Sal2B	emrA	Multidrug efflux system EmrAB-OMF, membrane fusion component EmrA	Fluoroquinolone resistance	100	90
PP14-59	SM50Sal2B	emrB	Multidrug efflux system EmrAB-OMF, inner-membrane proton/drug antiporter EmrB	Fluoroquinolone resistance	100	95
PP14-59	SM50Sal2B	folP	Sulfonamide-resistant dihydropteroate synthase FolP	Sulfonamide resistance	100	91
PP14-59	SM50Sal2B	glpT	Glycerol-3-phosphate transporter	Fosfomycin resistance	100	96
PP14-59	SM50Sal2B	gyrA	DNA gyrase subunit A	Fluoroquinolone resistance	100	100
PP14-59	SM50Sal2B	gyrB	DNA gyrase subunit B	Fluoroquinolone resistance	100	100
PP14-59	SM50Sal2B	murA	UDP-N-acetylglucosamine 1-carboxyvinyltransferase	Fosfomycin resistance	100	97
PP14-59	SM50Sal2B	parC	DNA topoisomerase IV subunit A	Fluoroquinolone resistance	100	99
PP14-59	SM50Sal2B	parE	DNA topoisomerase IV subunit B	Fluoroquinolone resistance	100	100
PP14-59	SM50Sal2B	patA	Putrescine aminotransferase	Fluoroquinolone resistance	99	94
PP14-59	SM50Sal2B	rpoB	DNA-directed RNA polymerase beta subunit	Ansamycin resistance	100	98
PP14-59	SM50Sal2B	tet(A)	Tetracycline MFS efflux pump Tet(A)	Tetracycline resistance	100	100
PP14-59	SM50Sal2B	uhpT	Hexose phosphate transport protein UhpT	Fosfomycin resistance	99	96
PP14-60	NF1Sal1A	aac(6')-Iaa	Aminoglycoside N(6')-acetyltransferase	Aminoglycoside resistance	100	98.63
PP14-60	NF1Sal1A	aac(6')-Iy	Aminoglycoside N(6')-acetyltransferase (EC 2.3.1.82)	Aminoglycoside resistance	100	99
PP14-60	NF1Sal1A	aadA	ANT(3'')-Ia (AadA family) Aminoglycoside 9-nucleotidyltransferase	Aminoglycoside resistance	100	98
PP14-60	NF1Sal1A	alaS	Alanyl-tRNA synthetase	Aminocoumarin resistance	100	95
PP14-60	NF1Sal1A	bacA	Undecaprenyl-diphosphatase	Bacitracin resistance	100	97
PP14-60	NF1Sal1A	blaTEM-1B	Class A beta-lactamase TEM-1B	Beta-lactam resistance	100	100
PP14-60	NF1Sal1A	cysB	Cys regulon transcriptional activator CysB	Aminocoumarin resistance	100	94
PP14-60	NF1Sal1A	emrB	Multidrug efflux system EmrAB-OMF, inner-membrane proton/drug antiporter EmrB	Fluoroquinolone resistance	100	95
PP14-60	NF1Sal1A	folP	Sulfonamide-resistant dihydropteroate synthase FolP	Sulfonamide resistance	100	91
PP14-60	NF1Sal1A	glpT	Glycerol-3-phosphate transporter	Fosfomycin resistance	100	96
PP14-60	NF1Sal1A	gyrA	DNA gyrase subunit A	Fluoroquinolone resistance	100	99
PP14-60	NF1Sal1A	gyrB	DNA gyrase subunit B	Fluoroquinolone resistance	100	100
PP14-60	NF1Sal1A	murA	UDP-N-acetylglucosamine 1-carboxyvinyltransferase	Fosfomycin resistance	100	97
PP14-60	NF1Sal1A	parC	DNA topoisomerase IV subunit A	Fluoroquinolone resistance	100	99
PP14-60	NF1Sal1A	parE	DNA topoisomerase IV subunit B	Fluoroquinolone resistance	100	100
PP14-60	NF1Sal1A	patA	Putrescine aminotransferase	Fluoroquinolone resistance	99	94
PP14-60	NF1Sal1A	rpoB	DNA-directed RNA polymerase beta subunit	Ansamycin resistance	100	98
PP14-60	NF1Sal1A	tet(A)	Tetracycline MFS efflux pump Tet(A)	Tetracycline resistance	100	99.92
PP14-60	NF1Sal1A	tet(M)	Tetracycline resistance, ribosomal protection type Tet(M)	Tetracycline resistance	100	99.9
PP14-60	NF1Sal1A	uhpT	Hexose phosphate transport protein UhpT	Fosfomycin resistance	99	96
PP14-61	NF4Sal1B	aac(6')-Iaa	Aminoglycoside N(6')-acetyltransferase	Aminoglycoside resistance	100	97.03
PP14-61	NF4Sal1B	aac(6')-Iy	Aminoglycoside N(6')-acetyltransferase (EC 2.3.1.82)	Aminoglycoside resistance	100	97
PP14-61	NF4Sal1B	aadA	ANT(3'')-Ia (AadA family) Aminoglycoside 9-nucleotidyltransferase	Aminoglycoside resistance	100	97
PP14-61	NF4Sal1B	alaS	Alanyl-tRNA synthetase	Aminocoumarin resistance	100	95
PP14-61	NF4Sal1B	aph(3'')-Ib	APH(3'')-I Aminoglycoside 3''-phosphotransferase	Aminoglycoside resistance	100	99.88
PP14-61	NF4Sal1B	aph(6)-Id	APH(6)-Ic/APH(6)-Id Aminoglycoside 6-phosphotransferase	Aminoglycoside resistance	100	100
PP14-61	NF4Sal1B	bacA	Undecaprenyl-diphosphatase	Bacitracin resistance	100	97
PP14-61	NF4Sal1B	blaTEM-1B	Class A beta-lactamase TEM-1B	Beta-lactam resistance	100	100
PP14-61	NF4Sal1B	cysB	Cys regulon transcriptional activator CysB	Aminocoumarin resistance	100	95
PP14-61	NF4Sal1B	emrA	Multidrug efflux system EmrAB-OMF, membrane fusion component EmrA	Fluoroquinolone resistance	100	90
PP14-61	NF4Sal1B	emrB	Multidrug efflux system EmrAB-OMF, inner-membrane proton/drug antiporter EmrB	Fluoroquinolone resistance	100	95
PP14-61	NF4Sal1B	folP	Sulfonamide-resistant dihydropteroate synthase FolP	Sulfonamide resistance	100	91
PP14-61	NF4Sal1B	glpT	Glycerol-3-phosphate transporter	Fosfomycin resistance	100	96
PP14-61	NF4Sal1B	gyrA	DNA gyrase subunit A	Fluoroquinolone resistance	100	100
PP14-61	NF4Sal1B	gyrB	DNA gyrase subunit B	Fluoroquinolone resistance	100	100
PP14-61	NF4Sal1B	murA	UDP-N-acetylglucosamine 1-carboxyvinyltransferase	Fosfomycin resistance	100	97
PP14-61	NF4Sal1B	parC	DNA topoisomerase IV subunit A	Fluoroquinolone resistance	100	99
PP14-61	NF4Sal1B	parE	DNA topoisomerase IV subunit B	Fluoroquinolone resistance	100	100
PP14-61	NF4Sal1B	patA	Putrescine aminotransferase	Fluoroquinolone resistance	99	94
PP14-61	NF4Sal1B	rpoB	DNA-directed RNA polymerase beta subunit	Ansamycin resistance	100	98
PP14-61	NF4Sal1B	tet(A)	Tetracycline MFS efflux pump Tet(A)	Tetracycline resistance	100	100
PP14-61	NF4Sal1B	uhpT	Hexose phosphate transport protein UhpT	Fosfomycin resistance	99	96
PP14-62	NF4Sal3A	aac(6')-Iaa	Aminoglycoside N(6')-acetyltransferase	Aminoglycoside resistance	100	98.17
PP14-62	NF4Sal3A	aac(6')-Iy	Aminoglycoside N(6')-acetyltransferase (EC 2.3.1.82)	Aminoglycoside resistance	100	97
PP14-62	NF4Sal3A	aadA	ANT(3'')-Ia (AadA family) Aminoglycoside 9-nucleotidyltransferase	Aminoglycoside resistance	90	97
PP14-62	NF4Sal3A	aadA1	ANT(3'')-Ia (AadA family) Aminoglycoside 3''-nucleotidyltransferase	Aminoglycoside resistance	100	100
PP14-62	NF4Sal3A	aadA2	ANT(3'')-Ia (AadA family) Aminoglycoside 3''-nucleotidyltransferase	Aminoglycoside resistance	100	99.87
PP14-62	NF4Sal3A	alaS	Alanyl-tRNA synthetase	Aminocoumarin resistance	100	95
PP14-62	NF4Sal3A	bacA	Undecaprenyl-diphosphatase	Bacitracin resistance	100	96
PP14-62	NF4Sal3A	blaTEM-1B	Class A beta-lactamase TEM-1B	Beta-lactam resistance	100	100
PP14-62	NF4Sal3A	cmlA1	Chloramphenicol MFS efflux pump CmlA1	Phenicol resistance	100	99.92
PP14-62	NF4Sal3A	cysB	Cys regulon transcriptional activator CysB	Aminocoumarin resistance	100	95
PP14-62	NF4Sal3A	dfrA12	Trimethoprim-resistant dihydrofolate reductase DfrA12	Trimethoprim resistance	100	100
PP14-62	NF4Sal3A	emrB	Multidrug efflux system EmrAB-OMF, inner-membrane proton/drug antiporter EmrB	Fluoroquinolone resistance	100	95
PP14-62	NF4Sal3A	floR	Chloramphenicol/florfenicol MFS efflux pump FloR	Phenicol resistance	99.9177	98.11
PP14-62	NF4Sal3A	folP	Sulfonamide-resistant dihydropteroate synthase FolP	Sulfonamide resistance	100	91
PP14-62	NF4Sal3A	fosA7	Fosfomycin thiol transferase	Fosfomycin resistance	100	97.16
PP14-62	NF4Sal3A	glpT	Glycerol-3-phosphate transporter	Fosfomycin resistance	100	96
PP14-62	NF4Sal3A	gyrA	DNA gyrase subunit A	Fluoroquinolone resistance	100	100
PP14-62	NF4Sal3A	gyrB	DNA gyrase subunit B	Fluoroquinolone resistance	100	100
PP14-62	NF4Sal3A	murA	UDP-N-acetylglucosamine 1-carboxyvinyltransferase	Fosfomycin resistance	100	97
PP14-62	NF4Sal3A	parC	DNA topoisomerase IV subunit A	Fluoroquinolone resistance	100	99
PP14-62	NF4Sal3A	parE	DNA topoisomerase IV subunit B	Fluoroquinolone resistance	100	100
PP14-62	NF4Sal3A	patA	Putrescine aminotransferase	Fluoroquinolone resistance	99	94
PP14-62	NF4Sal3A	qacE	QacE, quaternary ammonium compounds	Efflux pump	100	100
PP14-62	NF4Sal3A	rpoB	DNA-directed RNA polymerase beta subunit	Ansamycin resistance	100	98
PP14-62	NF4Sal3A	sul2	Sulfonamide-resistant dihydropteroate synthase type-2 Sul2	Sulfonamide resistance	100	100
PP14-62	NF4Sal3A	sul3	Sulfonamide-resistant dihydropteroate synthase Sul3	Sulfonamide resistance	100	100
PP14-62	NF4Sal3A	tet(A)	Tetracycline MFS efflux pump Tet(A)	Tetracycline resistance	100	99.92
PP14-62	NF4Sal3A	tet(M)	Tetracycline resistance, ribosomal protection type Tet(M)	Tetracycline resistance	100	96.15
PP14-62	NF4Sal3A	uhpT	Hexose phosphate transport protein UhpT	Fosfomycin resistance	99	96
PP14-63	NF5Sal1B	aac(6')-Iaa	Aminoglycoside N(6')-acetyltransferase	Aminoglycoside resistance	100	97.72
PP14-63	NF5Sal1B	aac(6')-Iy	Aminoglycoside N(6')-acetyltransferase (EC 2.3.1.82)	Aminoglycoside resistance	100	97
PP14-63	NF5Sal1B	aadA	ANT(3'')-Ia (AadA family) Aminoglycoside 9-nucleotidyltransferase	Aminoglycoside resistance	90	97
PP14-63	NF5Sal1B	alaS	Alanyl-tRNA synthetase	Aminocoumarin resistance	100	95
PP14-63	NF5Sal1B	bacA	Undecaprenyl-diphosphatase	Bacitracin resistance	100	97
PP14-63	NF5Sal1B	cysB	Cys regulon transcriptional activator CysB	Aminocoumarin resistance	100	95
PP14-63	NF5Sal1B	emrB	Multidrug efflux system EmrAB-OMF, inner-membrane proton/drug antiporter EmrB	Fluoroquinolone resistance	100	95
PP14-63	NF5Sal1B	folP	Sulfonamide-resistant dihydropteroate synthase FolP	Sulfonamide resistance	100	92
PP14-63	NF5Sal1B	glpT	Glycerol-3-phosphate transporter	Fosfomycin resistance	100	96
PP14-63	NF5Sal1B	gyrA	DNA gyrase subunit A	Fluoroquinolone resistance	100	100
PP14-63	NF5Sal1B	gyrB	DNA gyrase subunit B	Fluoroquinolone resistance	100	100
PP14-63	NF5Sal1B	murA	UDP-N-acetylglucosamine 1-carboxyvinyltransferase	Fosfomycin resistance	100	97
PP14-63	NF5Sal1B	parC	DNA topoisomerase IV subunit A	Fluoroquinolone resistance	100	99
PP14-63	NF5Sal1B	parE	DNA topoisomerase IV subunit B	Fluoroquinolone resistance	100	100
PP14-63	NF5Sal1B	patA	Putrescine aminotransferase	Fluoroquinolone resistance	99	94
PP14-63	NF5Sal1B	rpoB	DNA-directed RNA polymerase beta subunit	Ansamycin resistance	100	98
PP14-63	NF5Sal1B	uhpT	Hexose phosphate transport protein UhpT	Fosfomycin resistance	99	96
PP14-64	NF6Sal1A	aac(6')-Iaa	Aminoglycoside N(6')-acetyltransferase	Aminoglycoside resistance	100	98.17
PP14-64	NF6Sal1A	aac(6')-Iy	Aminoglycoside N(6')-acetyltransferase (EC 2.3.1.82)	Aminoglycoside resistance	100	97
PP14-64	NF6Sal1A	aadA	ANT(3'')-Ia (AadA family) Aminoglycoside 9-nucleotidyltransferase	Aminoglycoside resistance	90	97
PP14-64	NF6Sal1A	aadA1	ANT(3'')-Ia (AadA family) Aminoglycoside 3''-nucleotidyltransferase	Aminoglycoside resistance	100	100
PP14-64	NF6Sal1A	aadA2	ANT(3'')-Ia (AadA family) Aminoglycoside 3''-nucleotidyltransferase	Aminoglycoside resistance	100	99.87
PP14-64	NF6Sal1A	alaS	Alanyl-tRNA synthetase	Aminocoumarin resistance	100	95
PP14-64	NF6Sal1A	bacA	Undecaprenyl-diphosphatase	Bacitracin resistance	100	96
PP14-64	NF6Sal1A	blaTEM-1B	Class A beta-lactamase TEM-1B	Beta-lactam resistance	100	100
PP14-64	NF6Sal1A	cmlA1	Chloramphenicol MFS efflux pump CmlA1	Phenicol resistance	100	99.92
PP14-64	NF6Sal1A	cysB	Cys regulon transcriptional activator CysB	Aminocoumarin resistance	100	95
PP14-64	NF6Sal1A	dfrA12	Trimethoprim-resistant dihydrofolate reductase DfrA12	Trimethoprim resistance	100	100
PP14-64	NF6Sal1A	emrB	Multidrug efflux system EmrAB-OMF, inner-membrane proton/drug antiporter EmrB	Fluoroquinolone resistance	100	95
PP14-64	NF6Sal1A	floR	Chloramphenicol/florfenicol MFS efflux pump FloR	Phenicol resistance	99.9177	98.11
PP14-64	NF6Sal1A	folP	Sulfonamide-resistant dihydropteroate synthase FolP	Sulfonamide resistance	100	91
PP14-64	NF6Sal1A	fosA7	Fosfomycin thiol transferase	Fosfomycin resistance	100	97.16
PP14-64	NF6Sal1A	glpT	Glycerol-3-phosphate transporter	Fosfomycin resistance	100	96
PP14-64	NF6Sal1A	gyrA	DNA gyrase subunit A	Fluoroquinolone resistance	100	100
PP14-64	NF6Sal1A	gyrB	DNA gyrase subunit B	Fluoroquinolone resistance	100	100
PP14-64	NF6Sal1A	murA	UDP-N-acetylglucosamine 1-carboxyvinyltransferase	Fosfomycin resistance	100	97
PP14-64	NF6Sal1A	parC	DNA topoisomerase IV subunit A	Fluoroquinolone resistance	100	99
PP14-64	NF6Sal1A	parE	DNA topoisomerase IV subunit B	Fluoroquinolone resistance	100	100
PP14-64	NF6Sal1A	patA	Putrescine aminotransferase	Fluoroquinolone resistance	99	94
PP14-64	NF6Sal1A	qacE	QacE, quaternary ammonium compounds	Efflux pump	100	100
PP14-64	NF6Sal1A	rpoB	DNA-directed RNA polymerase beta subunit	Ansamycin resistance	100	98
PP14-64	NF6Sal1A	sul2	Sulfonamide-resistant dihydropteroate synthase type-2 Sul2	Sulfonamide resistance	100	100
PP14-64	NF6Sal1A	sul3	Sulfonamide-resistant dihydropteroate synthase Sul3	Sulfonamide resistance	100	100
PP14-64	NF6Sal1A	tet(A)	Tetracycline MFS efflux pump Tet(A)	Tetracycline resistance	100	99.92
PP14-64	NF6Sal1A	tet(M)	Tetracycline resistance, ribosomal protection type Tet(M)	Tetracycline resistance	100	96.15
PP14-64	NF6Sal1A	uhpT	Hexose phosphate transport protein UhpT	Fosfomycin resistance	99	96
PP14-65	NF10Sal1B	aac(6')-Iaa	Aminoglycoside N(6')-acetyltransferase	Aminoglycoside resistance	100	98.86
PP14-65	NF10Sal1B	aadA	ANT(3'')-Ia (AadA family) Aminoglycoside 9-nucleotidyltransferase	Aminoglycoside resistance	90	97
PP14-65	NF10Sal1B	alaS	Alanyl-tRNA synthetase	Aminocoumarin resistance	100	95
PP14-65	NF10Sal1B	bacA	Undecaprenyl-diphosphatase	Bacitracin resistance	100	97
PP14-65	NF10Sal1B	cysB	Cys regulon transcriptional activator CysB	Aminocoumarin resistance	100	95
PP14-65	NF10Sal1B	emrB	Multidrug efflux system EmrAB-OMF, inner-membrane proton/drug antiporter EmrB	Fluoroquinolone resistance	100	95
PP14-65	NF10Sal1B	folP	Sulfonamide-resistant dihydropteroate synthase FolP	Sulfonamide resistance	100	91
PP14-65	NF10Sal1B	glpT	Glycerol-3-phosphate transporter	Fosfomycin resistance	100	96
PP14-65	NF10Sal1B	gyrA	DNA gyrase subunit A	Fluoroquinolone resistance	100	100
PP14-65	NF10Sal1B	gyrB	DNA gyrase subunit B	Fluoroquinolone resistance	100	100
PP14-65	NF10Sal1B	murA	UDP-N-acetylglucosamine 1-carboxyvinyltransferase	Fosfomycin resistance	100	96
PP14-65	NF10Sal1B	parC	DNA topoisomerase IV subunit A	Fluoroquinolone resistance	100	99
PP14-65	NF10Sal1B	parE	DNA topoisomerase IV subunit B	Fluoroquinolone resistance	100	100
PP14-65	NF10Sal1B	patA	Putrescine aminotransferase	Fluoroquinolone resistance	99	94
PP14-65	NF10Sal1B	rpoB	DNA-directed RNA polymerase beta subunit	Ansamycin resistance	100	98
PP14-65	NF10Sal1B	uhpT	Hexose phosphate transport protein UhpT	Fosfomycin resistance	99	96
PP14-66	NF10Sal5A	aac(6')-Iaa	Aminoglycoside N(6')-acetyltransferase	Aminoglycoside resistance	100	100
PP14-66	NF10Sal5A	aadA	ANT(3'')-Ia (AadA family) Aminoglycoside 9-nucleotidyltransferase	Aminoglycoside resistance	90	98
PP14-66	NF10Sal5A	alaS	Alanyl-tRNA synthetase	Aminocoumarin resistance	100	95
PP14-66	NF10Sal5A	aph(3')-Ia	APH(3')-I Aminoglycoside 3'-phosphotransferase	Aminoglycoside resistance	100	99.75
PP14-66	NF10Sal5A	aph(3'')-Ib	APH(3'')-I Aminoglycoside 3''-phosphotransferase	Aminoglycoside resistance	100	100
PP14-66	NF10Sal5A	aph(6)-Id	APH(6)-Ic/APH(6)-Id Aminoglycoside 6-phosphotransferase	Aminoglycoside resistance	100	100
PP14-66	NF10Sal5A	bacA	Undecaprenyl-diphosphatase	Bacitracin resistance	100	97
PP14-66	NF10Sal5A	blaTEM-1B	Class A beta-lactamase TEM-1B	Beta-lactam resistance	100	100
PP14-66	NF10Sal5A	cysB	Cys regulon transcriptional activator CysB	Aminocoumarin resistance	100	95
PP14-66	NF10Sal5A	emrB	Multidrug efflux system EmrAB-OMF, inner-membrane proton/drug antiporter EmrB	Fluoroquinolone resistance	100	95
PP14-66	NF10Sal5A	folP	Sulfonamide-resistant dihydropteroate synthase FolP	Sulfonamide resistance	100	91
PP14-66	NF10Sal5A	glpT	Glycerol-3-phosphate transporter	Fosfomycin resistance	100	96
PP14-66	NF10Sal5A	gyrA	DNA gyrase subunit A	Fluoroquinolone resistance	100	100
PP14-66	NF10Sal5A	gyrB	DNA gyrase subunit B	Fluoroquinolone resistance	100	100
PP14-66	NF10Sal5A	murA	UDP-N-acetylglucosamine 1-carboxyvinyltransferase	Fosfomycin resistance	100	97
PP14-66	NF10Sal5A	parC	DNA topoisomerase IV subunit A	Fluoroquinolone resistance	100	100
PP14-66	NF10Sal5A	parE	DNA topoisomerase IV subunit B	Fluoroquinolone resistance	100	100
PP14-66	NF10Sal5A	patA	Putrescine aminotransferase	Fluoroquinolone resistance	99	94
PP14-66	NF10Sal5A	rpoB	DNA-directed RNA polymerase beta subunit	Ansamycin resistance	100	98
PP14-66	NF10Sal5A	sul2	Sulfonamide-resistant dihydropteroate synthase type-2 Sul2	Sulfonamide resistance	100	100
PP14-66	NF10Sal5A	tet(A)	Tetracycline MFS efflux pump Tet(A)	Tetracycline resistance	100	99
PP14-66	NF10Sal5A	tet(B)	Tetracycline MFS efflux pump Tet(B)	Tetracycline resistance	100	99.92
PP14-66	NF10Sal5A	tet(R)	Tetracycline resistance regulatory protein Tet(R)	Tetracycline resistance	100	100
PP14-66	NF10Sal5A	tufA	Translation elongation factor Tu	Elfamycin resistance	100	99
PP14-66	NF10Sal5A	uhpT	Hexose phosphate transport protein UhpT	Fosfomycin resistance	99	96
PP14-67	NEF14Sal1A-B-	aac(6')-Iaa	Aminoglycoside N(6')-acetyltransferase	Aminoglycoside resistance	100	98.4
PP14-67	NEF14Sal1A-B-	aac(6')-Iy	Aminoglycoside N(6')-acetyltransferase (EC 2.3.1.82)	Aminoglycoside resistance	100	98
PP14-67	NEF14Sal1A-B-	aadA	ANT(3'')-Ia (AadA family) Aminoglycoside 9-nucleotidyltransferase	Aminoglycoside resistance	90	97
PP14-67	NEF14Sal1A-B-	alaS	Alanyl-tRNA synthetase	Aminocoumarin resistance	100	95
PP14-67	NEF14Sal1A-B-	bacA	Undecaprenyl-diphosphatase	Bacitracin resistance	100	97
PP14-67	NEF14Sal1A-B-	cysB	Cys regulon transcriptional activator CysB	Aminocoumarin resistance	100	95
PP14-67	NEF14Sal1A-B-	emrA	Multidrug efflux system EmrAB-OMF, membrane fusion component EmrA	Fluoroquinolone resistance	100	90
PP14-67	NEF14Sal1A-B-	emrB	Multidrug efflux system EmrAB-OMF, inner-membrane proton/drug antiporter EmrB	Fluoroquinolone resistance	100	95
PP14-67	NEF14Sal1A-B-	folP	Sulfonamide-resistant dihydropteroate synthase FolP	Sulfonamide resistance	100	91
PP14-67	NEF14Sal1A-B-	glpT	Glycerol-3-phosphate transporter	Fosfomycin resistance	100	96
PP14-67	NEF14Sal1A-B-	gyrA	DNA gyrase subunit A	Fluoroquinolone resistance	100	100
PP14-67	NEF14Sal1A-B-	gyrB	DNA gyrase subunit B	Fluoroquinolone resistance	100	100
PP14-67	NEF14Sal1A-B-	murA	UDP-N-acetylglucosamine 1-carboxyvinyltransferase	Fosfomycin resistance	100	97
PP14-67	NEF14Sal1A-B-	parC	DNA topoisomerase IV subunit A	Fluoroquinolone resistance	100	99
PP14-67	NEF14Sal1A-B-	parE	DNA topoisomerase IV subunit B	Fluoroquinolone resistance	100	100
PP14-67	NEF14Sal1A-B-	patA	Putrescine aminotransferase	Fluoroquinolone resistance	99	94
PP14-67	NEF14Sal1A-B-	rpoB	DNA-directed RNA polymerase beta subunit	Ansamycin resistance	100	98
PP14-67	NEF14Sal1A-B-	uhpT	Hexose phosphate transport protein UhpT	Fosfomycin resistance	99	96
PP14-68	NEF14Sal3B	aac(6')-Iaa	Aminoglycoside N(6')-acetyltransferase	Aminoglycoside resistance	100	97.03
PP14-68	NEF14Sal3B	aac(6')-Iy	Aminoglycoside N(6')-acetyltransferase (EC 2.3.1.82)	Aminoglycoside resistance	100	97
PP14-68	NEF14Sal3B	aadA	ANT(3'')-Ia (AadA family) Aminoglycoside 9-nucleotidyltransferase	Aminoglycoside resistance	100	97
PP14-68	NEF14Sal3B	alaS	Alanyl-tRNA synthetase	Aminocoumarin resistance	100	95
PP14-68	NEF14Sal3B	bacA	Undecaprenyl-diphosphatase	Bacitracin resistance	100	97
PP14-68	NEF14Sal3B	cysB	Cys regulon transcriptional activator CysB	Aminocoumarin resistance	100	95
PP14-68	NEF14Sal3B	emrA	Multidrug efflux system EmrAB-OMF, membrane fusion component EmrA	Fluoroquinolone resistance	100	90
PP14-68	NEF14Sal3B	emrB	Multidrug efflux system EmrAB-OMF, inner-membrane proton/drug antiporter EmrB	Fluoroquinolone resistance	100	95
PP14-68	NEF14Sal3B	folP	Sulfonamide-resistant dihydropteroate synthase FolP	Sulfonamide resistance	100	91
PP14-68	NEF14Sal3B	glpT	Glycerol-3-phosphate transporter	Fosfomycin resistance	100	96
PP14-68	NEF14Sal3B	gyrA	DNA gyrase subunit A	Fluoroquinolone resistance	100	100
PP14-68	NEF14Sal3B	gyrB	DNA gyrase subunit B	Fluoroquinolone resistance	100	100
PP14-68	NEF14Sal3B	murA	UDP-N-acetylglucosamine 1-carboxyvinyltransferase	Fosfomycin resistance	100	97
PP14-68	NEF14Sal3B	parC	DNA topoisomerase IV subunit A	Fluoroquinolone resistance	100	99
PP14-68	NEF14Sal3B	parE	DNA topoisomerase IV subunit B	Fluoroquinolone resistance	100	100
PP14-68	NEF14Sal3B	patA	Putrescine aminotransferase	Fluoroquinolone resistance	99	94
PP14-68	NEF14Sal3B	rpoB	DNA-directed RNA polymerase beta subunit	Ansamycin resistance	100	98
PP14-68	NEF14Sal3B	tet(A)	Tetracycline MFS efflux pump Tet(A)	Tetracycline resistance	100	99.92
PP14-68	NEF14Sal3B	uhpT	Hexose phosphate transport protein UhpT	Fosfomycin resistance	99	96
PP14-69	NEF14Sal4B	aac(6')-Iaa	Aminoglycoside N(6')-acetyltransferase	Aminoglycoside resistance	100	97.03
PP14-69	NEF14Sal4B	aac(6')-Iy	Aminoglycoside N(6')-acetyltransferase (EC 2.3.1.82)	Aminoglycoside resistance	100	97
PP14-69	NEF14Sal4B	aadA	ANT(3'')-Ia (AadA family) Aminoglycoside 9-nucleotidyltransferase	Aminoglycoside resistance	100	97
PP14-69	NEF14Sal4B	aadA1	ANT(3'')-Ia (AadA family) Aminoglycoside 3''-nucleotidyltransferase	Aminoglycoside resistance	100	100
PP14-69	NEF14Sal4B	aadA2	ANT(3'')-Ia (AadA family) Aminoglycoside 3''-nucleotidyltransferase	Aminoglycoside resistance	100	100
PP14-69	NEF14Sal4B	alaS	Alanyl-tRNA synthetase	Aminocoumarin resistance	100	95
PP14-69	NEF14Sal4B	bacA	Undecaprenyl-diphosphatase	Bacitracin resistance	100	97
PP14-69	NEF14Sal4B	blaTEM-1B	Class A beta-lactamase TEM-1B	Beta-lactam resistance	100	100
PP14-69	NEF14Sal4B	cmlA1	Chloramphenicol MFS efflux pump CmlA1	Phenicol resistance	100	100
PP14-69	NEF14Sal4B	cysB	Cys regulon transcriptional activator CysB	Aminocoumarin resistance	100	95
PP14-69	NEF14Sal4B	dfrA12	Trimethoprim-resistant dihydrofolate reductase DfrA12	Trimethoprim resistance	100	100
PP14-69	NEF14Sal4B	emrA	Multidrug efflux system EmrAB-OMF, membrane fusion component EmrA	Fluoroquinolone resistance	100	90
PP14-69	NEF14Sal4B	emrB	Multidrug efflux system EmrAB-OMF, inner-membrane proton/drug antiporter EmrB	Fluoroquinolone resistance	100	95
PP14-69	NEF14Sal4B	folP	Sulfonamide-resistant dihydropteroate synthase FolP	Sulfonamide resistance	100	91
PP14-69	NEF14Sal4B	glpT	Glycerol-3-phosphate transporter	Fosfomycin resistance	100	96
PP14-69	NEF14Sal4B	gyrA	DNA gyrase subunit A	Fluoroquinolone resistance	100	100
PP14-69	NEF14Sal4B	gyrB	DNA gyrase subunit B	Fluoroquinolone resistance	100	100
PP14-69	NEF14Sal4B	murA	UDP-N-acetylglucosamine 1-carboxyvinyltransferase	Fosfomycin resistance	100	97
PP14-69	NEF14Sal4B	parC	DNA topoisomerase IV subunit A	Fluoroquinolone resistance	100	99
PP14-69	NEF14Sal4B	parE	DNA topoisomerase IV subunit B	Fluoroquinolone resistance	100	100
PP14-69	NEF14Sal4B	patA	Putrescine aminotransferase	Fluoroquinolone resistance	99	94
PP14-69	NEF14Sal4B	qacE	QacE, quaternary ammonium compounds	Efflux pump	100	100
PP14-69	NEF14Sal4B	qacEdelta1	QacE delta 1, quaternary ammonium compounds	Efflux pump	100	100
PP14-69	NEF14Sal4B	rpoB	DNA-directed RNA polymerase beta subunit	Ansamycin resistance	100	98
PP14-69	NEF14Sal4B	sul3	Sulfonamide-resistant dihydropteroate synthase Sul3	Sulfonamide resistance	100	100
PP14-69	NEF14Sal4B	tet(A)	Tetracycline MFS efflux pump Tet(A)	Tetracycline resistance	100	99.92
PP14-69	NEF14Sal4B	uhpT	Hexose phosphate transport protein UhpT	Fosfomycin resistance	99	96
PP14-70	NEF16Sal1B	aac(6')-Iaa	Aminoglycoside N(6')-acetyltransferase	Aminoglycoside resistance	100	97.95
PP14-70	NEF16Sal1B	aadA	ANT(3'')-Ia (AadA family) Aminoglycoside 9-nucleotidyltransferase	Aminoglycoside resistance	90	98
PP14-70	NEF16Sal1B	alaS	Alanyl-tRNA synthetase	Aminocoumarin resistance	100	95
PP14-70	NEF16Sal1B	bacA	Undecaprenyl-diphosphatase	Bacitracin resistance	100	97
PP14-70	NEF16Sal1B	cysB	Cys regulon transcriptional activator CysB	Aminocoumarin resistance	100	95
PP14-70	NEF16Sal1B	emrB	Multidrug efflux system EmrAB-OMF, inner-membrane proton/drug antiporter EmrB	Fluoroquinolone resistance	100	95
PP14-70	NEF16Sal1B	folP	Sulfonamide-resistant dihydropteroate synthase FolP	Sulfonamide resistance	100	91
PP14-70	NEF16Sal1B	glpT	Glycerol-3-phosphate transporter	Fosfomycin resistance	100	96
PP14-70	NEF16Sal1B	gyrA	DNA gyrase subunit A	Fluoroquinolone resistance	100	99
PP14-70	NEF16Sal1B	gyrB	DNA gyrase subunit B	Fluoroquinolone resistance	100	100
PP14-70	NEF16Sal1B	murA	UDP-N-acetylglucosamine 1-carboxyvinyltransferase	Fosfomycin resistance	100	97
PP14-70	NEF16Sal1B	parC	DNA topoisomerase IV subunit A	Fluoroquinolone resistance	100	99
PP14-70	NEF16Sal1B	parE	DNA topoisomerase IV subunit B	Fluoroquinolone resistance	100	100
PP14-70	NEF16Sal1B	patA	Putrescine aminotransferase	Fluoroquinolone resistance	99	94
PP14-70	NEF16Sal1B	rpoB	DNA-directed RNA polymerase beta subunit	Ansamycin resistance	100	98
PP14-70	NEF16Sal1B	uhpT	Hexose phosphate transport protein UhpT	Fosfomycin resistance	99	96
PP14-71	NEF17Sal1B	aac(6')-Iaa	Aminoglycoside N(6')-acetyltransferase	Aminoglycoside resistance	100	98.17
PP14-71	NEF17Sal1B	aac(6')-Iy	Aminoglycoside N(6')-acetyltransferase (EC 2.3.1.82)	Aminoglycoside resistance	100	99
PP14-71	NEF17Sal1B	aadA	ANT(3'')-Ia (AadA family) Aminoglycoside 9-nucleotidyltransferase	Aminoglycoside resistance	90	97
PP14-71	NEF17Sal1B	alaS	Alanyl-tRNA synthetase	Aminocoumarin resistance	100	95
PP14-71	NEF17Sal1B	bacA	Undecaprenyl-diphosphatase	Bacitracin resistance	100	97
PP14-71	NEF17Sal1B	cysB	Cys regulon transcriptional activator CysB	Aminocoumarin resistance	100	95
PP14-71	NEF17Sal1B	emrB	Multidrug efflux system EmrAB-OMF, inner-membrane proton/drug antiporter EmrB	Fluoroquinolone resistance	100	95
PP14-71	NEF17Sal1B	folP	Sulfonamide-resistant dihydropteroate synthase FolP	Sulfonamide resistance	100	91
PP14-71	NEF17Sal1B	glpT	Glycerol-3-phosphate transporter	Fosfomycin resistance	100	96
PP14-71	NEF17Sal1B	gyrA	DNA gyrase subunit A	Fluoroquinolone resistance	100	100
PP14-71	NEF17Sal1B	gyrB	DNA gyrase subunit B	Fluoroquinolone resistance	100	100
PP14-71	NEF17Sal1B	murA	UDP-N-acetylglucosamine 1-carboxyvinyltransferase	Fosfomycin resistance	100	97
PP14-71	NEF17Sal1B	parC	DNA topoisomerase IV subunit A	Fluoroquinolone resistance	100	99
PP14-71	NEF17Sal1B	parE	DNA topoisomerase IV subunit B	Fluoroquinolone resistance	100	100
PP14-71	NEF17Sal1B	patA	Putrescine aminotransferase	Fluoroquinolone resistance	99	94
PP14-71	NEF17Sal1B	rpoB	DNA-directed RNA polymerase beta subunit	Ansamycin resistance	100	98
PP14-71	NEF17Sal1B	uhpT	Hexose phosphate transport protein UhpT	Fosfomycin resistance	99	96
PP14-72	CF22Sal1A	aac(6')-Iaa	Aminoglycoside N(6')-acetyltransferase	Aminoglycoside resistance	100	97.95
PP14-72	CF22Sal1A	aac(6')-Iy	Aminoglycoside N(6')-acetyltransferase (EC 2.3.1.82)	Aminoglycoside resistance	100	97
PP14-72	CF22Sal1A	aadA	ANT(3'')-Ia (AadA family) Aminoglycoside 9-nucleotidyltransferase	Aminoglycoside resistance	90	96
PP14-72	CF22Sal1A	aadA1	ANT(3'')-Ia (AadA family) Aminoglycoside 3''-nucleotidyltransferase	Aminoglycoside resistance	100	100
PP14-72	CF22Sal1A	aadA2	ANT(3'')-Ia (AadA family) Aminoglycoside 3''-nucleotidyltransferase	Aminoglycoside resistance	100	99.87
PP14-72	CF22Sal1A	alaS	Alanyl-tRNA synthetase	Aminocoumarin resistance	100	95
PP14-72	CF22Sal1A	bacA	Undecaprenyl-diphosphatase	Bacitracin resistance	100	97
PP14-72	CF22Sal1A	blaTEM-1B	Class A beta-lactamase TEM-1B	Beta-lactam resistance	100	100
PP14-72	CF22Sal1A	cmlA1	Chloramphenicol MFS efflux pump CmlA1	Phenicol resistance	100	99.92
PP14-72	CF22Sal1A	cysB	Cys regulon transcriptional activator CysB	Aminocoumarin resistance	100	94
PP14-72	CF22Sal1A	dfrA12	Trimethoprim-resistant dihydrofolate reductase DfrA12	Trimethoprim resistance	100	100
PP14-72	CF22Sal1A	emrB	Multidrug efflux system EmrAB-OMF, inner-membrane proton/drug antiporter EmrB	Fluoroquinolone resistance	99	95
PP14-72	CF22Sal1A	floR	Chloramphenicol/florfenicol MFS efflux pump FloR	Phenicol resistance	99.9177	98.11
PP14-72	CF22Sal1A	folP	Sulfonamide-resistant dihydropteroate synthase FolP	Sulfonamide resistance	100	91
PP14-72	CF22Sal1A	glpT	Glycerol-3-phosphate transporter	Fosfomycin resistance	100	96
PP14-72	CF22Sal1A	gyrA	DNA gyrase subunit A	Fluoroquinolone resistance	100	99
PP14-72	CF22Sal1A	gyrB	DNA gyrase subunit B	Fluoroquinolone resistance	100	100
PP14-72	CF22Sal1A	murA	UDP-N-acetylglucosamine 1-carboxyvinyltransferase	Fosfomycin resistance	100	97
PP14-72	CF22Sal1A	parC	DNA topoisomerase IV subunit A	Fluoroquinolone resistance	100	99
PP14-72	CF22Sal1A	parE	DNA topoisomerase IV subunit B	Fluoroquinolone resistance	100	99
PP14-72	CF22Sal1A	patA	Putrescine aminotransferase	Fluoroquinolone resistance	99	94
PP14-72	CF22Sal1A	qacE	QacE, quaternary ammonium compounds	Efflux pump	100	100
PP14-72	CF22Sal1A	qnrS1	Pentapeptide repeat protein, quinolone resistance protein QnrS1	Fluoroquinolone resistance	100	100
PP14-72	CF22Sal1A	rpoB	DNA-directed RNA polymerase beta subunit	Ansamycin resistance	100	98
PP14-72	CF22Sal1A	sul2	Sulfonamide-resistant dihydropteroate synthase type-2 Sul2	Sulfonamide resistance	100	100
PP14-72	CF22Sal1A	sul3	Sulfonamide-resistant dihydropteroate synthase Sul3	Sulfonamide resistance	100	100
PP14-72	CF22Sal1A	tet(A)	Tetracycline MFS efflux pump Tet(A)	Tetracycline resistance	100	99.92
PP14-72	CF22Sal1A	tet(M)	Tetracycline resistance, ribosomal protection type Tet(M)	Tetracycline resistance	100	96.15
PP14-72	CF22Sal1A	uhpT	Hexose phosphate transport protein UhpT	Fosfomycin resistance	99	96
PP14-73	CF23Sal1A-B-	aac(6')-Iaa	Aminoglycoside N(6')-acetyltransferase	Aminoglycoside resistance	100	98.4
PP14-73	CF23Sal1A-B-	aac(6')-Iy	Aminoglycoside N(6')-acetyltransferase (EC 2.3.1.82)	Aminoglycoside resistance	100	98
PP14-73	CF23Sal1A-B-	aadA	ANT(3'')-Ia (AadA family) Aminoglycoside 9-nucleotidyltransferase	Aminoglycoside resistance	90	97
PP14-73	CF23Sal1A-B-	alaS	Alanyl-tRNA synthetase	Aminocoumarin resistance	100	95
PP14-73	CF23Sal1A-B-	bacA	Undecaprenyl-diphosphatase	Bacitracin resistance	100	97
PP14-73	CF23Sal1A-B-	cysB	Cys regulon transcriptional activator CysB	Aminocoumarin resistance	100	95
PP14-73	CF23Sal1A-B-	emrA	Multidrug efflux system EmrAB-OMF, membrane fusion component EmrA	Fluoroquinolone resistance	100	90
PP14-73	CF23Sal1A-B-	emrB	Multidrug efflux system EmrAB-OMF, inner-membrane proton/drug antiporter EmrB	Fluoroquinolone resistance	100	95
PP14-73	CF23Sal1A-B-	folP	Sulfonamide-resistant dihydropteroate synthase FolP	Sulfonamide resistance	100	91
PP14-73	CF23Sal1A-B-	glpT	Glycerol-3-phosphate transporter	Fosfomycin resistance	100	96
PP14-73	CF23Sal1A-B-	gyrA	DNA gyrase subunit A	Fluoroquinolone resistance	100	100
PP14-73	CF23Sal1A-B-	gyrB	DNA gyrase subunit B	Fluoroquinolone resistance	100	100
PP14-73	CF23Sal1A-B-	murA	UDP-N-acetylglucosamine 1-carboxyvinyltransferase	Fosfomycin resistance	100	97
PP14-73	CF23Sal1A-B-	parC	DNA topoisomerase IV subunit A	Fluoroquinolone resistance	100	99
PP14-73	CF23Sal1A-B-	parE	DNA topoisomerase IV subunit B	Fluoroquinolone resistance	100	100
PP14-73	CF23Sal1A-B-	patA	Putrescine aminotransferase	Fluoroquinolone resistance	99	94
PP14-73	CF23Sal1A-B-	rpoB	DNA-directed RNA polymerase beta subunit	Ansamycin resistance	100	98
PP14-73	CF23Sal1A-B-	uhpT	Hexose phosphate transport protein UhpT	Fosfomycin resistance	99	96
PP14-74	EF36Sal1B	aac(6')-Iaa	Aminoglycoside N(6')-acetyltransferase	Aminoglycoside resistance	100	97.03
PP14-74	EF36Sal1B	aac(6')-Iy	Aminoglycoside N(6')-acetyltransferase (EC 2.3.1.82)	Aminoglycoside resistance	100	97
PP14-74	EF36Sal1B	aadA	ANT(3'')-Ia (AadA family) Aminoglycoside 9-nucleotidyltransferase	Aminoglycoside resistance	100	97
PP14-74	EF36Sal1B	aadA1	ANT(3'')-Ia (AadA family) Aminoglycoside 3''-nucleotidyltransferase	Aminoglycoside resistance	100	100
PP14-74	EF36Sal1B	aadA2	ANT(3'')-Ia (AadA family) Aminoglycoside 3''-nucleotidyltransferase	Aminoglycoside resistance	100	100
PP14-74	EF36Sal1B	alaS	Alanyl-tRNA synthetase	Aminocoumarin resistance	100	95
PP14-74	EF36Sal1B	bacA	Undecaprenyl-diphosphatase	Bacitracin resistance	100	97
PP14-74	EF36Sal1B	blaTEM-1B	Class A beta-lactamase TEM-1B	Beta-lactam resistance	100	100
PP14-74	EF36Sal1B	cmlA1	Chloramphenicol MFS efflux pump CmlA1	Phenicol resistance	100	100
PP14-74	EF36Sal1B	cysB	Cys regulon transcriptional activator CysB	Aminocoumarin resistance	100	95
PP14-74	EF36Sal1B	dfrA12	Trimethoprim-resistant dihydrofolate reductase DfrA12	Trimethoprim resistance	100	100
PP14-74	EF36Sal1B	emrA	Multidrug efflux system EmrAB-OMF, membrane fusion component EmrA	Fluoroquinolone resistance	100	90
PP14-74	EF36Sal1B	emrB	Multidrug efflux system EmrAB-OMF, inner-membrane proton/drug antiporter EmrB	Fluoroquinolone resistance	100	95
PP14-74	EF36Sal1B	folP	Sulfonamide-resistant dihydropteroate synthase FolP	Sulfonamide resistance	100	91
PP14-74	EF36Sal1B	glpT	Glycerol-3-phosphate transporter	Fosfomycin resistance	100	96
PP14-74	EF36Sal1B	gyrA	DNA gyrase subunit A	Fluoroquinolone resistance	100	100
PP14-74	EF36Sal1B	gyrB	DNA gyrase subunit B	Fluoroquinolone resistance	100	100
PP14-74	EF36Sal1B	murA	UDP-N-acetylglucosamine 1-carboxyvinyltransferase	Fosfomycin resistance	100	97
PP14-74	EF36Sal1B	parC	DNA topoisomerase IV subunit A	Fluoroquinolone resistance	100	99
PP14-74	EF36Sal1B	parE	DNA topoisomerase IV subunit B	Fluoroquinolone resistance	100	100
PP14-74	EF36Sal1B	patA	Putrescine aminotransferase	Fluoroquinolone resistance	99	94
PP14-74	EF36Sal1B	qacE	QacE, quaternary ammonium compounds	Efflux pump	100	100
PP14-74	EF36Sal1B	qacEdelta1	QacE delta 1, quaternary ammonium compounds	Efflux pump	100	100
PP14-74	EF36Sal1B	rpoB	DNA-directed RNA polymerase beta subunit	Ansamycin resistance	100	98
PP14-74	EF36Sal1B	sul3	Sulfonamide-resistant dihydropteroate synthase Sul3	Sulfonamide resistance	100	100
PP14-74	EF36Sal1B	tet(A)	Tetracycline MFS efflux pump Tet(A)	Tetracycline resistance	100	99.92
PP14-74	EF36Sal1B	uhpT	Hexose phosphate transport protein UhpT	Fosfomycin resistance	99	96

## Sheet: S4
Supplemental table S4: List of plasmid types detected in all Salmonella spp. isolates
ID	Strain	Plasmid	%Coverage	%Identity
PP14-01	NM1Sal1A	Col440I	100	92.98
PP14-01	NM1Sal1A	Col440I	96.4912	90.91
PP14-01	NM1Sal1A	Col440II	100	97.16
PP14-01	NM1Sal1A	ColpVC	100	98.96
PP14-02	NM2Sal1B	IncC	100	100
PP14-03	NM2Sal2A	IncFIB(K)	100	98.93
PP14-03	NM2Sal2A	IncQ1	100	100
PP14-03	NM2Sal2A	IncX1	100	94.92
PP14-04	NM3Sal1A	ColpVC	100	98.96
PP14-05	NM4Sal1B	Col(pHAD28)	100	93.13
PP14-05	NM4Sal1B	Col(pHAD28)	100	91.6
PP14-06	NM5Sal1B	No match
PP14-07	NM5Sal2B	Col(pHAD28)	100	93.13
PP14-08	NM5Sal5A	Col(pHAD28)	100	93.13
PP14-08	NM5Sal5A	IncFIA(HI1)	100	100
PP14-08	NM5Sal5A	IncHI1A	100	100
PP14-08	NM5Sal5A	IncHI1B(R27)	100	100
PP14-09	NM6Sal1A	Col(pHAD28)	100	93.13
PP14-09	NM6Sal1A	Col440I	100	92.98
PP14-10	NM7Sal1B	No match
PP14-11	NM7Sal2A	No match
PP14-12	NM8Sal1B	Col(pHAD28)	100	93.13
PP14-13	NM10Sal1A	Col440I	96.4912	90.91
PP14-13	NM10Sal1A	Col440I	100	93.86
PP14-13	NM10Sal1A	Col440I	100	92.98
PP14-14	NEM12Sal1A	No match
PP14-15	NEM12Sal3A	Col(pHAD28)	100	93.13
PP14-15	NEM12Sal3A	ColRNAI	100.769	90.08
PP14-16	NEM15Sal1B	IncFII(S)	100	100
PP14-17	NEM15Sal2B	IncFII(S)	100	100
PP14-18	NEM18Sal1B	Col(pHAD28)	100	90.84
PP14-19	NEM19Sal1B	Col(pHAD28)	100	90.84
PP14-20	NEM19Sal6A	No match
PP14-21	NEM20Sal1B	No match
PP14-22	CM21Sal1A	No match
PP14-23	CM21Sal2B	No match
PP14-24	CM22Sal1A	Col(pHAD28)	100	93.13
PP14-24	CM22Sal1A	Col440I	100	92.98
PP14-25	CM23Sal1A	No match
PP14-26	CM24Sal2A	IncFII(S)	100	99.62
PP14-27	CM24Sal3B	Col(pHAD28)	100	93.13
PP14-27	CM24Sal3B	Col(pHAD28)	100	93.13
PP14-28	CM25Sal1A	No match
PP14-29	CM25Sal3B	Col(pHAD28)	100	95.42
PP14-29	CM25Sal3B	Col440I	96.4912	90.91
PP14-29	CM25Sal3B	IncR	100	100
PP14-30	CM26Sal1B	Col(pHAD28)	100	93.13
PP14-30	CM26Sal1B	IncR	100	100
PP14-31	CM26Sal2A	Col(pHAD28)	100	93.13
PP14-31	CM26Sal2A	IncFIA(HI1)	100	100
PP14-31	CM26Sal2A	IncHI1A	100	100
PP14-31	CM26Sal2A	IncHI1B(R27)	100	100
PP14-32	WM27Sal1B	Col(pHAD28)	100	93.13
PP14-32	WM27Sal1B	Col440I	100	96.49
PP14-32	WM27Sal1B	IncC	100	100
PP14-33	WM27Sal4A	Col(pHAD28)	100	93.13
PP14-33	WM27Sal4A	Col440I	100	96.49
PP14-33	WM27Sal4A	IncC	100	100
PP14-34	WM28Sal1A	Col(pHAD28)	100	93.13
PP14-34	WM28Sal1A	Col440I	100	92.98
PP14-35	WM29Sal1B	Col(pHAD28)	100	93.13
PP14-35	WM29Sal1B	Col440I	100	96.49
PP14-35	WM29Sal1B	IncC	100	100
PP14-36	WM30Sal1B	No match
PP14-37	WM30Sal5A	No match
PP14-38	EM31Sal1A	IncX1	100	98.66
PP14-39	EM32Sal1B	Col(pHAD28)	100	91.6
PP14-39	EM32Sal1B	Col(pHAD28)	100	93.13
PP14-40	EM32Sal3A	Col(pHAD28)	100	93.13
PP14-41	EM33Sal1A	No match
PP14-42	EM33Sal2B	Col(pHAD28)	100	91.6
PP14-42	EM33Sal2B	Col(pHAD28)	100	93.13
PP14-43	EM34Sal1A	No match
PP14-44	EM35Sal1B	Col(pHAD28)	100	91.6
PP14-44	EM35Sal1B	Col(pHAD28)	100	93.13
PP14-45	EM35Sal2A	Col(pHAD28)	100	93.13
PP14-46	EM36Sal1A	IncX1	100	98.66
PP14-47	EM36Sal2A	IncX1	100	98.66
PP14-48	EM36Sal5B	No match
PP14-49	EM37Sal1B	No match
PP14-50	EM37Sal4A	Col(pHAD28)	100	92.37
PP14-50	EM37Sal4A	IncFIB(K)	100	98.93
PP14-51	EM38Sal1B	Col(pHAD28)	100	93.13
PP14-51	EM38Sal1B	Col(pHAD28)	100	91.6
PP14-52	EM39Sal1B	Col(pHAD28)	100	93.13
PP14-52	EM39Sal1B	Col(pHAD28)	100	91.6
PP14-53	EM40Sal1B	Col(pHAD28)	100	93.13
PP14-53	EM40Sal1B	Col(pHAD28)	100	91.6
PP14-54	SM42Sal1A	IncQ1	100	100
PP14-55	SM42Sal3B	Col(pHAD28)	100	93.13
PP14-55	SM42Sal3B	Col(pHAD28)	100	93.13
PP14-56	SM46Sal1A	Col(pHAD28)	100	93.13
PP14-57	SM46Sal2B	Col(pHAD28)	100	90.08
PP14-57	SM46Sal2B	IncX2	100	100
PP14-58	SM49Sal1B	Col(pHAD28)	100	91.6
PP14-59	SM50Sal2B	Col(pHAD28)	100	93.13
PP14-59	SM50Sal2B	Col(pHAD28)	100	91.6
PP14-60	NF1Sal1A	ColpVC	100	98.96
PP14-61	NF4Sal1B	Col(pHAD28)	100	91.6
PP14-61	NF4Sal1B	Col(pHAD28)	100	93.13
PP14-62	NF4Sal3A	Col(pHAD28)	100	93.13
PP14-62	NF4Sal3A	Col440I	100	92.98
PP14-63	NF5Sal1B	No match
PP14-64	NF6Sal1A	Col440I	100	92.98
PP14-64	NF6Sal1A	Col440I	96.4912	90.91
PP14-65	NF10Sal1B	Col(pHAD28)	100	93.13
PP14-66	NF10Sal5A	ColpEC648	99.8573	99.14
PP14-66	NF10Sal5A	ColpVC	100	98.96
PP14-67	NEF14Sal1A-B-	No match
PP14-68	NEF14Sal3B	Col(pHAD28)	100	93.13
PP14-68	NEF14Sal3B	IncY	100	99.74
PP14-69	NEF14Sal4B	No match
PP14-70	NEF16Sal1B	IncFII(S)	100	100
PP14-71	NEF17Sal1B	Col(pHAD28)	100	90.84
PP14-72	CF22Sal1A	No match
PP14-73	CF23Sal1A-B-	No match
PP14-74	EF36Sal1B	No match

## Sheet: S5
Supplemental table S5: Mobile genetic elements detected in all Salmonella spp. isolates
ID	Strain	Detected MGE	MGE type	Family	%Coverage	%Coverage	%Identity
PP14-01	NM1Sal1A	IS1006	Insertion sequence	IS6	100	100	99.92
PP14-01	NM1Sal1A	IS26	Insertion sequence	IS6	100	100	100
PP14-01	NM1Sal1A	IS630	Insertion sequence	IS630	100	100	97
PP14-01	NM1Sal1A	ISAba1	Insertion sequence	IS4	100	100	96
PP14-01	NM1Sal1A	ISEcl10	Insertion sequence	IS3	90	90	97
PP14-01	NM1Sal1A	ISKpn26	Insertion sequence	IS5	100	100	95
PP14-01	NM1Sal1A	ISSso4	Insertion sequence	IS21	100	100	98.17
PP14-01	NM1Sal1A	MITEEc1	Miniature Inverted Repeat	IS630	100	100	100
PP14-01	NM1Sal1A	MITEEc1	Miniature Inverted Repeat	IS630	100	100	99.87
PP14-02	NM2Sal1B	IS100	Insertion sequence	IS21	100	100	100
PP14-02	NM2Sal1B	ISVsa3	Insertion sequence	IS91	99.9177	99.9177	98.11
PP14-02	NM2Sal1B	MITEEc1	Miniature Inverted Repeat	IS630	100	100	95
PP14-02	NM2Sal1B	MITEEc1	Miniature Inverted Repeat	IS630	100	100	95
PP14-03	NM2Sal2A	IS100	Insertion sequence	IS21	100	100	97.16
PP14-03	NM2Sal2A	IS1006	Insertion sequence	IS6	100	100	97
PP14-03	NM2Sal2A	IS26	Insertion sequence	IS6	100	100	100
PP14-03	NM2Sal2A	ISKpn19	Insertion sequence	ISKra4	100	100	99
PP14-03	NM2Sal2A	ISKpn26	Insertion sequence	IS5	100	100	100
PP14-03	NM2Sal2A	ISSty2	Insertion sequence	IS3	100	100	91
PP14-03	NM2Sal2A	MITEEc1	Miniature Inverted Repeat	IS630	100	100	96
PP14-03	NM2Sal2A	MITEEc1	Miniature Inverted Repeat	IS630	100	100	100
PP14-04	NM3Sal1A	IS421	Insertion sequence	IS4	99	99	94
PP14-04	NM3Sal1A	MITEEc1	Miniature Inverted Repeat	IS630	100	100	100
PP14-04	NM3Sal1A	MITEEc1	Miniature Inverted Repeat	IS630	100	100	98
PP14-04	NM3Sal1A	Tn6024	Unit transposon	None	100	100	100
PP14-05	NM4Sal1B	IS26	Insertion sequence	IS6	99	99	96
PP14-05	NM4Sal1B	ISEcl10	Insertion sequence	IS3	100	100	100
PP14-05	NM4Sal1B	ISKpn2	Insertion sequence	IS110	100	100	99.92
PP14-05	NM4Sal1B	MITEEc1	Miniature Inverted Repeat	IS630	100	100	100
PP14-05	NM4Sal1B	MITEEc1	Miniature Inverted Repeat	IS630	100	100	96.15
PP14-06	NM5Sal1B	ISEcl10	Insertion sequence	IS3	100	100	95
PP14-06	NM5Sal1B	MITEEc1	Miniature Inverted Repeat	IS630	100	100	99.32
PP14-06	NM5Sal1B	MITEEc1	Miniature Inverted Repeat	IS630	100	100	97
PP14-07	NM5Sal2B	IS100	Insertion sequence	IS21	100	100	100
PP14-07	NM5Sal2B	ISEcl10	Insertion sequence	IS3	100	100	100
PP14-07	NM5Sal2B	ISEcl10	Insertion sequence	IS3	100	100	95
PP14-07	NM5Sal2B	ISKpn2	Insertion sequence	IS110	100	100	97
PP14-07	NM5Sal2B	MITEEc1	Miniature Inverted Repeat	IS630	100	100	100
PP14-07	NM5Sal2B	MITEEc1	Miniature Inverted Repeat	IS630	100	100	96.11
PP14-08	NM5Sal5A	cn_5129_ISVsa3	Composite transposon	IS91	100	100	98
PP14-08	NM5Sal5A	IS100	Insertion sequence	IS21	99.9177	99.9177	98.11
PP14-08	NM5Sal5A	IS102	Insertion sequence	IS5	100	100	97
PP14-08	NM5Sal5A	IS26	Insertion sequence	IS6	100	100	100
PP14-08	NM5Sal5A	IS30	Insertion sequence	IS30	100	100	100
PP14-08	NM5Sal5A	IS630	Insertion sequence	IS630	100	100	96
PP14-08	NM5Sal5A	ISEc9	Insertion sequence	IS1380	100	100	100
PP14-08	NM5Sal5A	ISEcl10	Insertion sequence	IS3	100	100	92
PP14-08	NM5Sal5A	ISEcl10	Insertion sequence	IS3	100	100	100
PP14-08	NM5Sal5A	ISKpn26	Insertion sequence	IS5	99	99	94
PP14-08	NM5Sal5A	ISSso4	Insertion sequence	IS21	100	100	95
PP14-08	NM5Sal5A	ISVsa3	Insertion sequence	IS91	100	100	100
PP14-08	NM5Sal5A	MITEEc1	Miniature Inverted Repeat	IS630	100	100	99
PP14-08	NM5Sal5A	MITEEc1	Miniature Inverted Repeat	IS630	100	100	99
PP14-09	NM6Sal1A	cn_5129_ISVsa3	Composite transposon	IS91	100	100	100
PP14-09	NM6Sal1A	IS26	Insertion sequence	IS6	100	100	95
PP14-09	NM6Sal1A	IS630	Insertion sequence	IS630	99	99	96
PP14-09	NM6Sal1A	ISEcl10	Insertion sequence	IS3	100	100	99.09
PP14-09	NM6Sal1A	ISKpn26	Insertion sequence	IS5	100	100	99.87
PP14-09	NM6Sal1A	ISVsa3	Insertion sequence	IS91	100	100	97
PP14-09	NM6Sal1A	MITEEc1	Miniature Inverted Repeat	IS630	100	100	99
PP14-09	NM6Sal1A	MITEEc1	Miniature Inverted Repeat	IS630	90	90	98
PP14-10	NM7Sal1B	ISSen6	Insertion sequence	IS200/IS605	100	100	95
PP14-10	NM7Sal1B	MITEEc1	Miniature Inverted Repeat	IS630	100	100	100
PP14-10	NM7Sal1B	MITEEc1	Miniature Inverted Repeat	IS630	100	100	100
PP14-11	NM7Sal2A	ISKpn2	Insertion sequence	IS110	100	100	95
PP14-11	NM7Sal2A	ISSen1	Insertion sequence	IS3	100	100	100
PP14-11	NM7Sal2A	ISSen6	Insertion sequence	IS200/IS605	100	100	96
PP14-11	NM7Sal2A	MITEEc1	Miniature Inverted Repeat	IS630	99.9177	99.9177	98.11
PP14-11	NM7Sal2A	MITEEc1	Miniature Inverted Repeat	IS630	100	100	91
PP14-12	NM8Sal1B	cn_5217_IS26	Composite transposon	IS6	100	100	100
PP14-12	NM8Sal1B	IS26	Insertion sequence	IS6	99	99	94
PP14-12	NM8Sal1B	IS26	Insertion sequence	IS6	100	100	100
PP14-12	NM8Sal1B	ISEcl10	Insertion sequence	IS3	100	100	100
PP14-12	NM8Sal1B	ISSen1	Insertion sequence	IS3	100	100	100
PP14-12	NM8Sal1B	MITEEc1	Miniature Inverted Repeat	IS630	100	100	97
PP14-12	NM8Sal1B	MITEEc1	Miniature Inverted Repeat	IS630	100	100	99
PP14-13	NM10Sal1A	cn_5129_ISVsa3	Composite transposon	IS91	100	100	98
PP14-13	NM10Sal1A	IS26	Insertion sequence	IS6	100	100	98.63
PP14-13	NM10Sal1A	IS630	Insertion sequence	IS630	100	100	98
PP14-13	NM10Sal1A	ISEcl10	Insertion sequence	IS3	97.9167	97.9167	100
PP14-13	NM10Sal1A	ISKpn26	Insertion sequence	IS5	99	99	96
PP14-13	NM10Sal1A	ISVsa3	Insertion sequence	IS91	100	100	99
PP14-13	NM10Sal1A	MITEEc1	Miniature Inverted Repeat	IS630	100	100	100
PP14-13	NM10Sal1A	MITEEc1	Miniature Inverted Repeat	IS630	100	100	99.92
PP14-14	NEM12Sal1A	ISKpn2	Insertion sequence	IS110	100	100	95
PP14-14	NEM12Sal1A	ISSen1	Insertion sequence	IS3	100	100	95
PP14-14	NEM12Sal1A	ISSen6	Insertion sequence	IS200/IS605	100	100	94
PP14-14	NEM12Sal1A	MITEEc1	Miniature Inverted Repeat	IS630	100	100	97
PP14-14	NEM12Sal1A	MITEEc1	Miniature Inverted Repeat	IS630	100	100	100
PP14-15	NEM12Sal3A	MITEEc1	Miniature Inverted Repeat	IS630	100	100	91
PP14-15	NEM12Sal3A	MITEEc1	Miniature Inverted Repeat	IS630	100	100	96
PP14-15	NEM12Sal3A	Tn2	Unit transposon	None	100	100	99
PP14-16	NEM15Sal1B	ISEch12	Insertion sequence	IS3	100	100	100
PP14-16	NEM15Sal1B	MITEEc1	Miniature Inverted Repeat	IS630	100	100	97
PP14-16	NEM15Sal1B	MITEEc1	Miniature Inverted Repeat	IS630	100	100	99
PP14-17	NEM15Sal2B	ISEch12	Insertion sequence	IS3	100	100	100
PP14-17	NEM15Sal2B	MITEEc1	Miniature Inverted Repeat	IS630	99	99	94
PP14-17	NEM15Sal2B	MITEEc1	Miniature Inverted Repeat	IS630	100	100	98
PP14-18	NEM18Sal1B	ISEcl10	Insertion sequence	IS3	100	100	99.92
PP14-18	NEM18Sal1B	ISKpn26	Insertion sequence	IS5	100	100	97
PP14-18	NEM18Sal1B	ISSen1	Insertion sequence	IS3	100	100	97.03
PP14-18	NEM18Sal1B	MITEEc1	Miniature Inverted Repeat	IS630	100	100	99.9
PP14-18	NEM18Sal1B	MITEEc1	Miniature Inverted Repeat	IS630	99	99	96
PP14-19	NEM19Sal1B	ISEcl10	Insertion sequence	IS3	100	100	97
PP14-19	NEM19Sal1B	ISKpn26	Insertion sequence	IS5	100	100	97
PP14-19	NEM19Sal1B	ISSen1	Insertion sequence	IS3	100	100	100
PP14-19	NEM19Sal1B	MITEEc1	Miniature Inverted Repeat	IS630	100	100	95
PP14-19	NEM19Sal1B	MITEEc1	Miniature Inverted Repeat	IS630	100	100	99.75
PP14-20	NEM19Sal6A	ISEcl10	Insertion sequence	IS3	100	100	100
PP14-20	NEM19Sal6A	ISKpn2	Insertion sequence	IS110	100	100	95
PP14-20	NEM19Sal6A	ISSen1	Insertion sequence	IS3	100	100	91
PP14-20	NEM19Sal6A	MITEEc1	Miniature Inverted Repeat	IS630	100	100	90
PP14-20	NEM19Sal6A	MITEEc1	Miniature Inverted Repeat	IS630	100	100	95
PP14-21	NEM20Sal1B	IS26	Insertion sequence	IS6	100	100	99
PP14-21	NEM20Sal1B	ISEcl10	Insertion sequence	IS3	100	100	100
PP14-21	NEM20Sal1B	ISKpn2	Insertion sequence	IS110	100	100	100
PP14-21	NEM20Sal1B	MITEEc1	Miniature Inverted Repeat	IS630	100	100	96
PP14-21	NEM20Sal1B	MITEEc1	Miniature Inverted Repeat	IS630	100	100	97
PP14-22	CM21Sal1A	IS100	Insertion sequence	IS21	99	99	94
PP14-22	CM21Sal1A	ISKpn26	Insertion sequence	IS5	99	99	96
PP14-22	CM21Sal1A	ISSty2	Insertion sequence	IS3	100	100	100
PP14-22	CM21Sal1A	MITEEc1	Miniature Inverted Repeat	IS630	100	100	98
PP14-22	CM21Sal1A	MITEEc1	Miniature Inverted Repeat	IS630	100	100	100
PP14-23	CM21Sal2B	IS100	Insertion sequence	IS21	100	100	95
PP14-23	CM21Sal2B	ISEcl10	Insertion sequence	IS3	100	100	97
PP14-23	CM21Sal2B	ISEcl10	Insertion sequence	IS3	100	100	95
PP14-23	CM21Sal2B	ISKpn2	Insertion sequence	IS110	90	90	97
PP14-23	CM21Sal2B	MITEEc1	Miniature Inverted Repeat	IS630	100	100	97.72
PP14-23	CM21Sal2B	MITEEc1	Miniature Inverted Repeat	IS630	100	100	97
PP14-24	CM22Sal1A	IS630	Insertion sequence	IS630	100	100	92
PP14-24	CM22Sal1A	ISEcl10	Insertion sequence	IS3	100	100	96
PP14-24	CM22Sal1A	ISSso4	Insertion sequence	IS21	100	100	95
PP14-24	CM22Sal1A	MITEEc1	Miniature Inverted Repeat	IS630	100	100	100
PP14-24	CM22Sal1A	MITEEc1	Miniature Inverted Repeat	IS630	100	100	100
PP14-25	CM23Sal1A	IS26	Insertion sequence	IS6	99	99	96
PP14-25	CM23Sal1A	ISSen1	Insertion sequence	IS3	100	100	98
PP14-25	CM23Sal1A	ISVsa5	Insertion sequence	IS4	99	99	94
PP14-25	CM23Sal1A	MITEEc1	Miniature Inverted Repeat	IS630	100	100	99
PP14-25	CM23Sal1A	MITEEc1	Miniature Inverted Repeat	IS630	100	100	100
PP14-25	CM23Sal1A	Tn6024	Unit transposon	None	100	100	97
PP14-26	CM24Sal2A	ISEam1	Insertion sequence	IS3	100	100	97
PP14-26	CM24Sal2A	ISEcl10	Insertion sequence	IS3	100	100	100
PP14-26	CM24Sal2A	ISKpn2	Insertion sequence	IS110	100	100	97.03
PP14-26	CM24Sal2A	ISSen1	Insertion sequence	IS3	100	100	97
PP14-26	CM24Sal2A	ISSen6	Insertion sequence	IS200/IS605	100	100	95
PP14-26	CM24Sal2A	MITEEc1	Miniature Inverted Repeat	IS630	100	100	97
PP14-26	CM24Sal2A	MITEEc1	Miniature Inverted Repeat	IS630	100	100	100
PP14-27	CM24Sal3B	IS100	Insertion sequence	IS21	100	100	100
PP14-27	CM24Sal3B	ISEcl10	Insertion sequence	IS3	100	100	100
PP14-27	CM24Sal3B	ISEcl10	Insertion sequence	IS3	100	100	95
PP14-27	CM24Sal3B	ISKpn2	Insertion sequence	IS110	100	100	95
PP14-27	CM24Sal3B	MITEEc1	Miniature Inverted Repeat	IS630	100	100	100
PP14-27	CM24Sal3B	MITEEc1	Miniature Inverted Repeat	IS630	100	100	90
PP14-28	CM25Sal1A	IS26	Insertion sequence	IS6	100	100	99
PP14-28	CM25Sal1A	ISSen1	Insertion sequence	IS3	100	100	97
PP14-28	CM25Sal1A	ISVsa5	Insertion sequence	IS4	100	100	100
PP14-28	CM25Sal1A	MITEEc1	Miniature Inverted Repeat	IS630	100	100	96
PP14-28	CM25Sal1A	MITEEc1	Miniature Inverted Repeat	IS630	100	100	100
PP14-28	CM25Sal1A	Tn6024	Unit transposon	None	100	100	91
PP14-29	CM25Sal3B	cn_2341_IS903	Composite transposon	IS5	100	100	100
PP14-29	CM25Sal3B	cn_5129_ISVsa3	Composite transposon	IS91	100	100	97
PP14-29	CM25Sal3B	IS26	Insertion sequence	IS6	100	100	98.17
PP14-29	CM25Sal3B	IS903	Insertion sequence	IS5	100	100	98
PP14-29	CM25Sal3B	ISEhe3	Insertion sequence	IS3	99	99	94
PP14-29	CM25Sal3B	ISKpn2	Insertion sequence	IS110	100	100	100
PP14-29	CM25Sal3B	ISKpn26	Insertion sequence	IS5	100	100	99.92
PP14-29	CM25Sal3B	ISVsa3	Insertion sequence	IS91	99	99	96
PP14-29	CM25Sal3B	MITEEc1	Miniature Inverted Repeat	IS630	100	100	100
PP14-29	CM25Sal3B	MITEEc1	Miniature Inverted Repeat	IS630	100	100	100
PP14-30	CM26Sal1B	cn_2341_IS903	Composite transposon	IS5	100	100	95
PP14-30	CM26Sal1B	IS26	Insertion sequence	IS6	100	100	97.16
PP14-30	CM26Sal1B	IS903	Insertion sequence	IS5	100	100	95
PP14-30	CM26Sal1B	ISEhe3	Insertion sequence	IS3	100	100	95
PP14-30	CM26Sal1B	ISKpn19	Insertion sequence	ISKra4	100	100	91
PP14-30	CM26Sal1B	ISKpn2	Insertion sequence	IS110	90	90	97
PP14-30	CM26Sal1B	ISKpn26	Insertion sequence	IS5	99.9177	99.9177	98.11
PP14-30	CM26Sal1B	MITEEc1	Miniature Inverted Repeat	IS630	100	100	96
PP14-30	CM26Sal1B	MITEEc1	Miniature Inverted Repeat	IS630	100	100	100
PP14-31	CM26Sal2A	cn_5129_ISVsa3	Composite transposon	IS91	100	100	96.15
PP14-31	CM26Sal2A	IS100	Insertion sequence	IS21	100	100	100
PP14-31	CM26Sal2A	IS102	Insertion sequence	IS5	99	99	94
PP14-31	CM26Sal2A	IS26	Insertion sequence	IS6	100	100	100
PP14-31	CM26Sal2A	IS30	Insertion sequence	IS30	100	100	100
PP14-31	CM26Sal2A	IS630	Insertion sequence	IS630	100	100	97
PP14-31	CM26Sal2A	ISEc9	Insertion sequence	IS1380	99	99	96
PP14-31	CM26Sal2A	ISEcl10	Insertion sequence	IS3	100	100	100
PP14-31	CM26Sal2A	ISEcl10	Insertion sequence	IS3	100	100	99
PP14-31	CM26Sal2A	ISSso4	Insertion sequence	IS21	100	100	96
PP14-31	CM26Sal2A	ISVsa3	Insertion sequence	IS91	100	100	99.92
PP14-31	CM26Sal2A	MITEEc1	Miniature Inverted Repeat	IS630	100	100	100
PP14-31	CM26Sal2A	MITEEc1	Miniature Inverted Repeat	IS630	100	100	98
PP14-32	WM27Sal1B	IS5075	Insertion sequence	IS110	100	100	100
PP14-32	WM27Sal1B	ISEc9	Insertion sequence	IS1380	100	100	100
PP14-32	WM27Sal1B	ISEcl10	Insertion sequence	IS3	100	100	97
PP14-32	WM27Sal1B	ISEcl10	Insertion sequence	IS3	100	100	95
PP14-32	WM27Sal1B	ISKpn2	Insertion sequence	IS110	90	90	97
PP14-32	WM27Sal1B	ISVsa3	Insertion sequence	IS91	100	100	96
PP14-32	WM27Sal1B	MITEEc1	Miniature Inverted Repeat	IS630	100	100	98.17
PP14-32	WM27Sal1B	MITEEc1	Miniature Inverted Repeat	IS630	100	100	99.87
PP14-32	WM27Sal1B	Tn6196	Unit transposon	None	100	100	100
PP14-33	WM27Sal4A	IS5075	Insertion sequence	IS110	99.9177	99.9177	98.11
PP14-33	WM27Sal4A	ISEc9	Insertion sequence	IS1380	100	100	100
PP14-33	WM27Sal4A	ISEcl10	Insertion sequence	IS3	100	100	100
PP14-33	WM27Sal4A	ISEcl10	Insertion sequence	IS3	100	100	97.16
PP14-33	WM27Sal4A	ISKpn2	Insertion sequence	IS110	100	100	95
PP14-33	WM27Sal4A	ISVsa3	Insertion sequence	IS91	100	100	96
PP14-33	WM27Sal4A	MITEEc1	Miniature Inverted Repeat	IS630	100	100	95
PP14-33	WM27Sal4A	MITEEc1	Miniature Inverted Repeat	IS630	100	100	91
PP14-33	WM27Sal4A	Tn6196	Unit transposon	None	100	100	100
PP14-34	WM28Sal1A	cn_5129_ISVsa3	Composite transposon	IS91	100	100	100
PP14-34	WM28Sal1A	IS26	Insertion sequence	IS6	100	100	98
PP14-34	WM28Sal1A	IS630	Insertion sequence	IS630	100	100	97
PP14-34	WM28Sal1A	ISEcl10	Insertion sequence	IS3	100	100	99
PP14-34	WM28Sal1A	ISKpn26	Insertion sequence	IS5	100	100	100
PP14-34	WM28Sal1A	ISVsa3	Insertion sequence	IS91	100	100	100
PP14-34	WM28Sal1A	MITEEc1	Miniature Inverted Repeat	IS630	100	100	100
PP14-34	WM28Sal1A	MITEEc1	Miniature Inverted Repeat	IS630	99	99	94
PP14-35	WM29Sal1B	IS5075	Insertion sequence	IS110	99	99	96
PP14-35	WM29Sal1B	ISEc9	Insertion sequence	IS1380	100	100	95
PP14-35	WM29Sal1B	ISKpn2	Insertion sequence	IS110	100	100	96.15
PP14-35	WM29Sal1B	ISVsa3	Insertion sequence	IS91	100	100	99
PP14-35	WM29Sal1B	MITEEc1	Miniature Inverted Repeat	IS630	100	100	99.92
PP14-35	WM29Sal1B	MITEEc1	Miniature Inverted Repeat	IS630	100	100	99.32
PP14-35	WM29Sal1B	Tn6196	Unit transposon	None	90	90	98
PP14-36	WM30Sal1B	IS100	Insertion sequence	IS21	100	100	92
PP14-36	WM30Sal1B	ISEcl10	Insertion sequence	IS3	100	100	95
PP14-36	WM30Sal1B	ISEcl10	Insertion sequence	IS3	100	100	100
PP14-36	WM30Sal1B	ISKpn2	Insertion sequence	IS110	100	100	95
PP14-36	WM30Sal1B	MITEEc1	Miniature Inverted Repeat	IS630	100	100	97
PP14-36	WM30Sal1B	MITEEc1	Miniature Inverted Repeat	IS630	100	100	96
PP14-37	WM30Sal5A	IS26	Insertion sequence	IS6	99	99	96
PP14-37	WM30Sal5A	ISSen1	Insertion sequence	IS3	100	100	98
PP14-37	WM30Sal5A	ISSty2	Insertion sequence	IS3	100	100	100
PP14-37	WM30Sal5A	ISVsa5	Insertion sequence	IS4	99	99	94
PP14-37	WM30Sal5A	MITEEc1	Miniature Inverted Repeat	IS630	100	100	99
PP14-37	WM30Sal5A	MITEEc1	Miniature Inverted Repeat	IS630	100	100	100
PP14-37	WM30Sal5A	Tn6024	Unit transposon	None	100	100	97
PP14-38	EM31Sal1A	IS26	Insertion sequence	IS6	100	100	96
PP14-38	EM31Sal1A	IS903	Insertion sequence	IS5	100	100	95
PP14-38	EM31Sal1A	ISEcl10	Insertion sequence	IS3	100	100	96
PP14-38	EM31Sal1A	ISKpn19	Insertion sequence	ISKra4	100	100	91
PP14-38	EM31Sal1A	ISKpn2	Insertion sequence	IS110	100	100	98.86
PP14-38	EM31Sal1A	ISSen1	Insertion sequence	IS3	100	100	90
PP14-38	EM31Sal1A	ISSen6	Insertion sequence	IS200/IS605	100	100	95
PP14-38	EM31Sal1A	ISSty2	Insertion sequence	IS3	100	100	97
PP14-38	EM31Sal1A	MITEEc1	Miniature Inverted Repeat	IS630	100	100	95
PP14-38	EM31Sal1A	MITEEc1	Miniature Inverted Repeat	IS630	100	100	97
PP14-39	EM32Sal1B	IS26	Insertion sequence	IS6	100	100	100
PP14-39	EM32Sal1B	ISEcl10	Insertion sequence	IS3	100	100	100
PP14-39	EM32Sal1B	ISKpn2	Insertion sequence	IS110	100	100	97
PP14-39	EM32Sal1B	MITEEc1	Miniature Inverted Repeat	IS630	100	100	100
PP14-39	EM32Sal1B	MITEEc1	Miniature Inverted Repeat	IS630	100	100	99
PP14-40	EM32Sal3A	IS26	Insertion sequence	IS6	100	100	98.17
PP14-40	EM32Sal3A	MITEEc1	Miniature Inverted Repeat	IS630	100	100	98
PP14-40	EM32Sal3A	MITEEc1	Miniature Inverted Repeat	IS630	99	99	96
PP14-40	EM32Sal3A	Tn6024	Unit transposon	None	99	99	94
PP14-41	EM33Sal1A	IS630	Insertion sequence	IS630	90	90	97
PP14-41	EM33Sal1A	ISEcl10	Insertion sequence	IS3	100	100	97
PP14-41	EM33Sal1A	ISEhe3	Insertion sequence	IS3	100	100	99
PP14-41	EM33Sal1A	ISKpn26	Insertion sequence	IS5	100	100	95
PP14-41	EM33Sal1A	ISSen1	Insertion sequence	IS3	100	100	95
PP14-41	EM33Sal1A	MITEEc1	Miniature Inverted Repeat	IS630	100	100	95
PP14-41	EM33Sal1A	MITEEc1	Miniature Inverted Repeat	IS630	82.3383	82.3383	99.85
PP14-42	EM33Sal2B	IS26	Insertion sequence	IS6	100	100	97
PP14-42	EM33Sal2B	ISEcl10	Insertion sequence	IS3	100	100	96
PP14-42	EM33Sal2B	ISKpn2	Insertion sequence	IS110	100	100	100
PP14-42	EM33Sal2B	MITEEc1	Miniature Inverted Repeat	IS630	100	100	91
PP14-42	EM33Sal2B	MITEEc1	Miniature Inverted Repeat	IS630	100	100	100
PP14-43	EM34Sal1A	MITEEc1	Miniature Inverted Repeat	IS630	100	100	99
PP14-44	EM35Sal1B	IS26	Insertion sequence	IS6	100	100	98.17
PP14-44	EM35Sal1B	ISEcl10	Insertion sequence	IS3	99	99	94
PP14-44	EM35Sal1B	ISKpn2	Insertion sequence	IS110	100	100	98
PP14-44	EM35Sal1B	MITEEc1	Miniature Inverted Repeat	IS630	100	100	100
PP14-44	EM35Sal1B	MITEEc1	Miniature Inverted Repeat	IS630	99	99	96
PP14-45	EM35Sal2A	IS26	Insertion sequence	IS6	100	100	96
PP14-45	EM35Sal2A	MITEEc1	Miniature Inverted Repeat	IS630	90	90	97
PP14-45	EM35Sal2A	MITEEc1	Miniature Inverted Repeat	IS630	100	100	95
PP14-45	EM35Sal2A	Tn6024	Unit transposon	None	100	100	97
PP14-46	EM36Sal1A	IS26	Insertion sequence	IS6	100	100	91
PP14-46	EM36Sal1A	ISSen1	Insertion sequence	IS3	99.9177	99.9177	98.11
PP14-46	EM36Sal1A	ISVsa5	Insertion sequence	IS4	100	100	95
PP14-46	EM36Sal1A	MITEEc1	Miniature Inverted Repeat	IS630	100	100	100
PP14-46	EM36Sal1A	MITEEc1	Miniature Inverted Repeat	IS630	100	100	95
PP14-47	EM36Sal2A	IS26	Insertion sequence	IS6	100	100	97
PP14-47	EM36Sal2A	ISSen1	Insertion sequence	IS3	100	100	100
PP14-47	EM36Sal2A	ISVsa5	Insertion sequence	IS4	100	100	100
PP14-47	EM36Sal2A	MITEEc1	Miniature Inverted Repeat	IS630	100	100	97.16
PP14-47	EM36Sal2A	MITEEc1	Miniature Inverted Repeat	IS630	100	100	96
PP14-48	EM36Sal5B	IS26	Insertion sequence	IS6	100	100	98
PP14-48	EM36Sal5B	ISEcl10	Insertion sequence	IS3	100	100	100
PP14-48	EM36Sal5B	ISKpn2	Insertion sequence	IS110	99	99	94
PP14-48	EM36Sal5B	MITEEc1	Miniature Inverted Repeat	IS630	100	100	99
PP14-48	EM36Sal5B	MITEEc1	Miniature Inverted Repeat	IS630	100	100	100
PP14-49	EM37Sal1B	cn_5129_ISVsa3	Composite transposon	IS91	100	100	97
PP14-49	EM37Sal1B	IS100	Insertion sequence	IS21	99	99	96
PP14-49	EM37Sal1B	IS26	Insertion sequence	IS6	100	100	96
PP14-49	EM37Sal1B	ISEcl10	Insertion sequence	IS3	100	100	99.92
PP14-49	EM37Sal1B	ISKpn2	Insertion sequence	IS110	100	100	96.15
PP14-49	EM37Sal1B	ISKpn26	Insertion sequence	IS5	100	100	97
PP14-49	EM37Sal1B	ISVsa3	Insertion sequence	IS91	100	100	95
PP14-49	EM37Sal1B	MITEEc1	Miniature Inverted Repeat	IS630	100	100	100
PP14-49	EM37Sal1B	MITEEc1	Miniature Inverted Repeat	IS630	100	100	98.86
PP14-50	EM37Sal4A	cn_9424_IS26	Composite transposon	IS6	100	100	97
PP14-50	EM37Sal4A	IS100	Insertion sequence	IS21	100	100	95
PP14-50	EM37Sal4A	IS26	Insertion sequence	IS6	100	100	100
PP14-50	EM37Sal4A	ISEsa1	Insertion sequence	ISNCY	100	100	95
PP14-50	EM37Sal4A	ISKpn26	Insertion sequence	IS5	100	100	100
PP14-50	EM37Sal4A	ISSty2	Insertion sequence	IS3	100	100	90
PP14-50	EM37Sal4A	MITEEc1	Miniature Inverted Repeat	IS630	100	100	91
PP14-50	EM37Sal4A	MITEEc1	Miniature Inverted Repeat	IS630	100	100	96
PP14-51	EM38Sal1B	IS26	Insertion sequence	IS6	99	99	96
PP14-51	EM38Sal1B	ISEcl10	Insertion sequence	IS3	100	100	100
PP14-51	EM38Sal1B	ISKpn2	Insertion sequence	IS110	99	99	94
PP14-51	EM38Sal1B	MITEEc1	Miniature Inverted Repeat	IS630	100	100	99
PP14-51	EM38Sal1B	MITEEc1	Miniature Inverted Repeat	IS630	100	100	98
PP14-52	EM39Sal1B	IS26	Insertion sequence	IS6	100	100	97
PP14-52	EM39Sal1B	ISEcl10	Insertion sequence	IS3	100	100	99
PP14-52	EM39Sal1B	ISKpn2	Insertion sequence	IS110	100	100	98
PP14-52	EM39Sal1B	MITEEc1	Miniature Inverted Repeat	IS630	100	100	98.63
PP14-52	EM39Sal1B	MITEEc1	Miniature Inverted Repeat	IS630	100	100	95
PP14-53	EM40Sal1B	IS26	Insertion sequence	IS6	100	100	96
PP14-53	EM40Sal1B	ISEcl10	Insertion sequence	IS3	100	100	94
PP14-53	EM40Sal1B	ISKpn2	Insertion sequence	IS110	100	100	95
PP14-53	EM40Sal1B	MITEEc1	Miniature Inverted Repeat	IS630	100	100	100
PP14-53	EM40Sal1B	MITEEc1	Miniature Inverted Repeat	IS630	100	100	91
PP14-54	SM42Sal1A	IS26	Insertion sequence	IS6	100	100	99
PP14-54	SM42Sal1A	IS640	Insertion sequence	IS21	100	100	100
PP14-54	SM42Sal1A	ISEc9	Insertion sequence	IS1380	100	100	97
PP14-54	SM42Sal1A	MITEEc1	Miniature Inverted Repeat	IS630	100	100	99
PP14-55	SM42Sal3B	IS100	Insertion sequence	IS21	99	99	96
PP14-55	SM42Sal3B	ISEcl10	Insertion sequence	IS3	99	99	94
PP14-55	SM42Sal3B	ISEcl10	Insertion sequence	IS3	90	90	98
PP14-55	SM42Sal3B	ISKpn2	Insertion sequence	IS110	100	100	98
PP14-55	SM42Sal3B	MITEEc1	Miniature Inverted Repeat	IS630	100	100	100
PP14-55	SM42Sal3B	MITEEc1	Miniature Inverted Repeat	IS630	100	100	97.95
PP14-56	SM46Sal1A	IS26	Insertion sequence	IS6	100	100	91
PP14-56	SM46Sal1A	ISSen1	Insertion sequence	IS3	100	100	95
PP14-56	SM46Sal1A	ISVsa5	Insertion sequence	IS4	100	100	95
PP14-56	SM46Sal1A	MITEEc1	Miniature Inverted Repeat	IS630	100	100	95
PP14-56	SM46Sal1A	MITEEc1	Miniature Inverted Repeat	IS630	100	100	97
PP14-57	SM46Sal2B	IS26	Insertion sequence	IS6	100	100	99
PP14-57	SM46Sal2B	ISEcl10	Insertion sequence	IS3	100	100	100
PP14-57	SM46Sal2B	ISKpn19	Insertion sequence	ISKra4	100	100	97
PP14-57	SM46Sal2B	MITEEc1	Miniature Inverted Repeat	IS630	100	100	96
PP14-57	SM46Sal2B	MITEEc1	Miniature Inverted Repeat	IS630	100	100	99
PP14-58	SM49Sal1B	IS26	Insertion sequence	IS6	100	100	97.95
PP14-58	SM49Sal1B	ISEcl10	Insertion sequence	IS3	99	99	94
PP14-58	SM49Sal1B	ISKpn2	Insertion sequence	IS110	100	100	98
PP14-58	SM49Sal1B	MITEEc1	Miniature Inverted Repeat	IS630	100	100	100
PP14-58	SM49Sal1B	MITEEc1	Miniature Inverted Repeat	IS630	99	99	96
PP14-59	SM50Sal2B	IS26	Insertion sequence	IS6	100	100	95
PP14-59	SM50Sal2B	ISEcl10	Insertion sequence	IS3	100	100	95
PP14-59	SM50Sal2B	ISKpn2	Insertion sequence	IS110	100	100	97
PP14-59	SM50Sal2B	MITEEc1	Miniature Inverted Repeat	IS630	90	90	98
PP14-59	SM50Sal2B	MITEEc1	Miniature Inverted Repeat	IS630	100	100	95
PP14-60	NF1Sal1A	IS421	Insertion sequence	IS4	100	100	91
PP14-60	NF1Sal1A	MITEEc1	Miniature Inverted Repeat	IS630	100	100	99
PP14-60	NF1Sal1A	MITEEc1	Miniature Inverted Repeat	IS630	100	100	100
PP14-60	NF1Sal1A	Tn6024	Unit transposon	None	100	100	96
PP14-61	NF4Sal1B	IS26	Insertion sequence	IS6	100	100	98
PP14-61	NF4Sal1B	ISEcl10	Insertion sequence	IS3	100	100	99
PP14-61	NF4Sal1B	ISKpn2	Insertion sequence	IS110	100	100	100
PP14-61	NF4Sal1B	MITEEc1	Miniature Inverted Repeat	IS630	100	100	97
PP14-61	NF4Sal1B	MITEEc1	Miniature Inverted Repeat	IS630	99	99	94
PP14-62	NF4Sal3A	cn_5129_ISVsa3	Composite transposon	IS91	100	100	95
PP14-62	NF4Sal3A	IS630	Insertion sequence	IS630	99	99	96
PP14-62	NF4Sal3A	ISEcl10	Insertion sequence	IS3	100	100	98.17
PP14-62	NF4Sal3A	ISKpn26	Insertion sequence	IS5	100	100	95
PP14-62	NF4Sal3A	ISVsa3	Insertion sequence	IS91	100	100	97
PP14-62	NF4Sal3A	MITEEc1	Miniature Inverted Repeat	IS630	100	100	99
PP14-62	NF4Sal3A	MITEEc1	Miniature Inverted Repeat	IS630	90	90	97
PP14-63	NF5Sal1B	ISEcl10	Insertion sequence	IS3	100	100	96
PP14-63	NF5Sal1B	MITEEc1	Miniature Inverted Repeat	IS630	100	100	95
PP14-63	NF5Sal1B	MITEEc1	Miniature Inverted Repeat	IS630	100	100	91
PP14-64	NF6Sal1A	cn_5129_ISVsa3	Composite transposon	IS91	99	99	96
PP14-64	NF6Sal1A	IS26	Insertion sequence	IS6	99	99	94
PP14-64	NF6Sal1A	IS630	Insertion sequence	IS630	100	100	100
PP14-64	NF6Sal1A	ISEcl10	Insertion sequence	IS3	100	100	100
PP14-64	NF6Sal1A	ISKpn26	Insertion sequence	IS5	100	100	100
PP14-64	NF6Sal1A	ISVsa3	Insertion sequence	IS91	100	100	98
PP14-64	NF6Sal1A	MITEEc1	Miniature Inverted Repeat	IS630	100	100	97
PP14-64	NF6Sal1A	MITEEc1	Miniature Inverted Repeat	IS630	100	100	99
PP14-65	NF10Sal1B	ISEhe3	Insertion sequence	IS3	100	100	98.17
PP14-65	NF10Sal1B	ISKpn2	Insertion sequence	IS110	100	100	99
PP14-65	NF10Sal1B	ISKpn26	Insertion sequence	IS5	100	100	95
PP14-65	NF10Sal1B	ISSen6	Insertion sequence	IS200/IS605	100	100	97
PP14-65	NF10Sal1B	MITEEc1	Miniature Inverted Repeat	IS630	90	90	97
PP14-65	NF10Sal1B	MITEEc1	Miniature Inverted Repeat	IS630	100	100	95
PP14-66	NF10Sal5A	IS26	Insertion sequence	IS6	100	100	97
PP14-66	NF10Sal5A	ISEhe3	Insertion sequence	IS3	100	100	95
PP14-66	NF10Sal5A	ISSen1	Insertion sequence	IS3	100	100	100
PP14-66	NF10Sal5A	ISVsa5	Insertion sequence	IS4	100	100	100
PP14-66	NF10Sal5A	MITEEc1	Miniature Inverted Repeat	IS630	100	100	91
PP14-66	NF10Sal5A	MITEEc1	Miniature Inverted Repeat	IS630	100	100	96
PP14-67	NEF14Sal1A-B-	ISEcl10	Insertion sequence	IS3	100	100	99
PP14-67	NEF14Sal1A-B-	ISKpn2	Insertion sequence	IS110	100	100	100
PP14-67	NEF14Sal1A-B-	ISSen1	Insertion sequence	IS3	99	99	96
PP14-67	NEF14Sal1A-B-	MITEEc1	Miniature Inverted Repeat	IS630	99	99	94
PP14-67	NEF14Sal1A-B-	MITEEc1	Miniature Inverted Repeat	IS630	100	100	98
PP14-68	NEF14Sal3B	IS100	Insertion sequence	IS21	100	100	95
PP14-68	NEF14Sal3B	ISEcl10	Insertion sequence	IS3	100	100	98
PP14-68	NEF14Sal3B	ISEcl10	Insertion sequence	IS3	100	100	95
PP14-68	NEF14Sal3B	ISKpn2	Insertion sequence	IS110	90	90	97
PP14-68	NEF14Sal3B	MITEEc1	Miniature Inverted Repeat	IS630	100	100	98.4
PP14-68	NEF14Sal3B	MITEEc1	Miniature Inverted Repeat	IS630	100	100	97
PP14-69	NEF14Sal4B	ISEcl10	Insertion sequence	IS3	100	100	95
PP14-69	NEF14Sal4B	ISEcl10	Insertion sequence	IS3	100	100	100
PP14-69	NEF14Sal4B	ISKpn2	Insertion sequence	IS110	100	100	91
PP14-69	NEF14Sal4B	MITEEc1	Miniature Inverted Repeat	IS630	100	100	90
PP14-69	NEF14Sal4B	MITEEc1	Miniature Inverted Repeat	IS630	100	100	96
PP14-70	NEF16Sal1B	ISEch12	Insertion sequence	IS3	100	100	100
PP14-70	NEF16Sal1B	MITEEc1	Miniature Inverted Repeat	IS630	100	100	97
PP14-70	NEF16Sal1B	MITEEc1	Miniature Inverted Repeat	IS630	100	100	99
PP14-71	NEF17Sal1B	ISEcl10	Insertion sequence	IS3	100	100	100
PP14-71	NEF17Sal1B	ISKpn26	Insertion sequence	IS5	100	100	97.03
PP14-71	NEF17Sal1B	ISSen1	Insertion sequence	IS3	99	99	96
PP14-71	NEF17Sal1B	MITEEc1	Miniature Inverted Repeat	IS630	99	99	94
PP14-71	NEF17Sal1B	MITEEc1	Miniature Inverted Repeat	IS630	100	100	98
PP14-72	CF22Sal1A	cn_5129_ISVsa3	Composite transposon	IS91	100	100	96
PP14-72	CF22Sal1A	IS26	Insertion sequence	IS6	100	100	100
PP14-72	CF22Sal1A	ISKpn26	Insertion sequence	IS5	100	100	97
PP14-72	CF22Sal1A	ISSen1	Insertion sequence	IS3	100	100	100
PP14-72	CF22Sal1A	ISSso4	Insertion sequence	IS21	100	100	99.88
PP14-72	CF22Sal1A	ISVsa3	Insertion sequence	IS91	100	100	95
PP14-72	CF22Sal1A	MITEEc1	Miniature Inverted Repeat	IS630	100	100	100
PP14-73	CF23Sal1A-B-	ISEcl10	Insertion sequence	IS3	100	100	100
PP14-73	CF23Sal1A-B-	ISKpn2	Insertion sequence	IS110	100	100	100
PP14-73	CF23Sal1A-B-	ISSen1	Insertion sequence	IS3	90	90	98
PP14-73	CF23Sal1A-B-	MITEEc1	Miniature Inverted Repeat	IS630	100	100	99.09
PP14-73	CF23Sal1A-B-	MITEEc1	Miniature Inverted Repeat	IS630	100	100	99
PP14-74	EF36Sal1B	IS100	Insertion sequence	IS21	100	100	95
PP14-74	EF36Sal1B	ISEcl10	Insertion sequence	IS3	100	100	97
PP14-74	EF36Sal1B	ISEcl10	Insertion sequence	IS3	100	100	96
PP14-74	EF36Sal1B	ISKpn2	Insertion sequence	IS110	100	100	95
PP14-74	EF36Sal1B	MITEEc1	Miniature Inverted Repeat	IS630	100	100	95
PP14-74	EF36Sal1B	MITEEc1	Miniature Inverted Repeat	IS630	100	100	91

## Sheet: S6
Supplemental table S6: List of virulence genes found in all Salmonella spp. isolates
ID	Strain	Gene	Product	Classification	%Coverage	%Identity	E-value
PP14-01	NM1Sal1A	avrA	Type III secretion injected virulence protein (YopP, YopJ, induces apoptosis, prevents cytokine induction, inhibits NFkb activation)	Secretion system, Type III secretion system, Invasion	100	99	1e-162
PP14-01	NM1Sal1A	cheY	Chemotaxis regulator - transmits chemoreceptor signals to flagellar motor components CheY	Chemotaxis	100	90	4e-61
PP14-01	NM1Sal1A	csgA	Major curlin subunit precursor CsgA	Adherence, Fimbrial	100	100	7e-82
PP14-01	NM1Sal1A	csgB	Minor curlin subunit CsgB, nucleation component of curlin monomers	Adherence, Fimbrial	100	100	8e-79
PP14-01	NM1Sal1A	csgC	Putative curli production protein CsgC	Adherence, Fimbrial	100	100	6e-55
PP14-01	NM1Sal1A	csgD	Transcriptional regulator CsgD for 2nd curli operon	Adherence, Fimbrial	100	100	1e-123
PP14-01	NM1Sal1A	csgE	Curli production assembly/transport component CsgE	Adherence, Fimbrial	100	100	6e-71
PP14-01	NM1Sal1A	csgF	Curli production assembly/transport component CsgF	Adherence, Fimbrial	100	100	3e-75
PP14-01	NM1Sal1A	csgG	Curli production assembly/transport component CsgG	Adherence, Fimbrial	100	100	1e-155
PP14-01	NM1Sal1A	entS	Enterobactin exporter EntS	Iron uptake	98	90	1e-213
PP14-01	NM1Sal1A	fepC	Ferric enterobactin transport ATP-binding protein FepC (TC 3.A.1.14.2)	Iron uptake, Siderophore	99	92	1e-138
PP14-01	NM1Sal1A	fimC	Probable fimbrial chaperone SfmC	Adherence, Fimbrial	100	98	1e-125
PP14-01	NM1Sal1A	fimD	Outer membrane usher protein SfmD	Adherence, Fimbrial	100	98	0.0
PP14-01	NM1Sal1A	fimF	Uncharacterized fimbrial-like protein SfmF	Adherence, Fimbrial	100	99	5e-93
PP14-01	NM1Sal1A	fimH	Uncharacterized fimbrial-like protein SfmH	Adherence, Fimbrial	100	99	1e-194
PP14-01	NM1Sal1A	fimI	Fimbriae-like adhesin FimI	Adherence, Fimbrial	100	98	2e-97
PP14-01	NM1Sal1A	gtrB	Bactoprenol glucosyl transferase	Endotoxin	98	90	1e-160
PP14-01	NM1Sal1A	invA	Type III secretion inner membrane channel protein (LcrD, HrcV, EscV, SsaV); Invasion protein InvA	Secretion system, Type III secretion system, Invasion	100	100	0.0
PP14-01	NM1Sal1A	invB	Type III secretion system protein BsaR; Surface presentation of antigens protein SpaK (Invasion protein InvB)	Secretion system, Type III secretion system, Invasion	100	100	1e-72
PP14-01	NM1Sal1A	invC	Type III secretion cytoplasmic ATP synthase (EC 3.6.3.14, YscN, SpaL, MxiB, HrcN, EscN); Probable ATP synthase SpaL (EC 3.6.3.14) (Invasion protein InvC)	Secretion system, Type III secretion system, Invasion	100	100	1e-248
PP14-01	NM1Sal1A	invE	Type III secretion outermembrane contact sensing protein (YopN, Yop4b, LcrE); Invasion protein InvE	Secretion system, Type III secretion system, Invasion	100	99	1e-207
PP14-01	NM1Sal1A	invG	Type III secretion outermembrane pore forming protein (YscC, MxiD, HrcC, InvG); Protein InvG precursor	Secretion system, Type III secretion system, Invasion	100	99	0.0
PP14-01	NM1Sal1A	invH	Invasion protein invH precursor	Secretion system, Type III secretion system, Invasion	100	99	2e-78
PP14-01	NM1Sal1A	invI	Surface presentation of antigens protein SpaM	Secretion system, Type III secretion system, Invasion	100	99	2e-76
PP14-01	NM1Sal1A	invJ	Type III secretion host injection and negative regulator protein (YopD); Surface presentation of antigens protein SpaN (Invasion protein InvJ)	Secretion system, Type III secretion system, Invasion	100	99	1e-192
PP14-01	NM1Sal1A	mgtB	Mg(2+) transport ATPase, P-type (EC 3.6.3.2)	Magnesium uptake	100	99	0.0
PP14-01	NM1Sal1A	mgtC	Mg(2+)-transport-ATPase-associated protein MgtC	Magnesium uptake	100	99	1e-125
PP14-01	NM1Sal1A	mig-14	Putative transcription activator mig-14	Resistance to antimicrobial peptides	100	95	1e-173
PP14-01	NM1Sal1A	misL	Autotransporter	Adherence, Nonfimbrial, Autotransporter	100	98	0.0
PP14-01	NM1Sal1A	ompA	Outer membrane protein A precursor	Invasion, Serum resistance	94	92	1e-191
PP14-01	NM1Sal1A	orgA	Oxygen-regulated invasion protein OrgA	Secretion system, Type III secretion system, Invasion	100	98	1e-108
PP14-01	NM1Sal1A	orgB	OrgB protein, associated with InvC ATPase of type III secretion system	Secretion system, Type III secretion system, Invasion	99	100	1e-127
PP14-01	NM1Sal1A	orgC	Putative effector protein OrgC of SPI-1 type III secretion system	Secretion system, Type III secretion system, Invasion	100	97	7e-78
PP14-01	NM1Sal1A	pipB	Pentapeptide repeat family protein	Type III secretion system effector	100	96	1e-163
PP14-01	NM1Sal1A	prgH	MxiG protein; Pathogenicity 1 island effector protein	Secretion system, Type III secretion system, Invasion	95	99	1e-230
PP14-01	NM1Sal1A	prgI	MxiH protein; Type III secretion cytoplasmic protein (YscF)	Secretion system, Type III secretion system, Invasion	100	96	4e-37
PP14-01	NM1Sal1A	prgJ	Pathogenicity 1 island effector protein	Secretion system, Type III secretion system, Invasion	100	100	5e-48
PP14-01	NM1Sal1A	prgK	Type III secretion bridge between inner and outermembrane lipoprotein (YscJ, HrcJ, EscJ, PscJ)	Secretion system, Type III secretion system, Invasion	100	100	1e-141
PP14-01	NM1Sal1A	sicA	Chaperone protein SicA (Salmonella invasin chaperone)	Secretion system, Type III secretion system, Invasion	100	100	4e-93
PP14-01	NM1Sal1A	sicP	Chaperone protein SicP	Secretion system, Type III secretion system, Invasion	100	98	6e-68
PP14-01	NM1Sal1A	sifB	Secreted effector protein	Type III secretion system effector	100	93	1e-173
PP14-01	NM1Sal1A	sinH	Adherence and invasion outermembrane protein (Inv, enhances Peyer's patches colonization)	Adherence, Nonfimbrial	100	99	0.0
PP14-01	NM1Sal1A	sipA/sspA	Type III secretion injected virulence protein (YopE)	Secretion system, Type III secretion system, Invasion	100	97	0.0
PP14-01	NM1Sal1A	sipB/sspB	Cell invasion protein SipB	Secretion system, Type III secretion system, Invasion	100	99	0.0
PP14-01	NM1Sal1A	sipC/sspC	Type III secretion negative modulator of injection (YopK, YopQ, controls size of translocator pore); Cell invasion protein sipC (Effector protein SipC)	Secretion system, Type III secretion system, Invasion	100	100	1e-222
PP14-01	NM1Sal1A	sipD	Type III secretion host injection protein (YopB); Cell invasion protein SipD (Salmonella invasion protein D)	Secretion system, Type III secretion system, Invasion	100	99	1e-192
PP14-01	NM1Sal1A	slrP	Leucine-rich-repeat protein	Secretion system, Type III secretion system, Invasion	100	96	0.0
PP14-01	NM1Sal1A	sopA	E3 ubiquitin-protein ligase SopA	Secretion system, Type III secretion system, Invasion	100	97	0.0
PP14-01	NM1Sal1A	sopB/sigD	Inositol phosphate phosphatase sopB (EC 3.1.3.-)	Secretion system, Type III secretion system, Invasion	100	97	0.0
PP14-01	NM1Sal1A	sopD2	Secreted effector protein sopD2	Type III secretion system effector	100	91	1e-174
PP14-01	NM1Sal1A	sopE2	G-nucleotide exchange factor SopE	Secretion system, Type III secretion system, Invasion	100	96	1e-130
PP14-01	NM1Sal1A	spaO	Type III secretion inner membrane protein (YscQ, homologous to flagellar export components); Surface presentation of antigens protein SpaO	Secretion system, Type III secretion system, Invasion	100	100	1e-178
PP14-01	NM1Sal1A	spaP	Type III secretion inner membrane protein (YscR, SpaR, HrcR, EscR, homologous to flagellar export components); Surface presentation of antigens protein SpaP	Secretion system, Type III secretion system, Invasion	100	100	1e-123
PP14-01	NM1Sal1A	spaQ	Type III secretion inner membrane protein (YscS, homologous to flagellar export components); Surface presentation of antigens protein SpaQ	Secretion system, Type III secretion system, Invasion	100	100	2e-42
PP14-01	NM1Sal1A	spaR	Surface presentation of antigens protein SpaR; Type III secretion inner membrane protein (YscT, HrcT, SpaR, EscT, EpaR1, homologous to flagellar export components)	Secretion system, Type III secretion system, Invasion	100	100	1e-148
PP14-01	NM1Sal1A	spaS	Type III secretion inner membrane protein (YscU, SpaS, EscU, HrcU, SsaU, homologous to flagellar export components); Surface presentation of antigens protein SpaS	Secretion system, Type III secretion system, Invasion	100	100	1e-199
PP14-01	NM1Sal1A	spiC/ssaB	Type III secretion protein SsaB	Secretion system, Type III secretion system	100	99	5e-68
PP14-01	NM1Sal1A	sptP	Type III secretion injected virulence protein (YopH, tyrosine phosphatase of FAK and p130cas, prevents phagocytosis)	Secretion system, Type III secretion system, Invasion	99	97	1e-305
PP14-01	NM1Sal1A	ssaC	Type III secretion outermembrane pore forming protein (YscC, MxiD, HrcC, InvG)	Secretion system, Type III secretion system	100	99	1e-280
PP14-01	NM1Sal1A	ssaD	Type III secretion protein SsaD	Secretion system, Type III secretion system	100	99	1e-236
PP14-01	NM1Sal1A	ssaE	Secretion system effector SsaE	Secretion system, Type III secretion system	100	97	1e-36
PP14-01	NM1Sal1A	ssaG	Type III secretion protein SsaG	Secretion system, Type III secretion system	100	100	2e-32
PP14-01	NM1Sal1A	ssaI	Type III secretion protein SsaI	Secretion system, Type III secretion system	93	98	7e-37
PP14-01	NM1Sal1A	ssaJ	Type III secretion bridge between inner and outermembrane lipoprotein (YscJ, HrcJ, EscJ, PscJ)	Secretion system, Type III secretion system	99	98	1e-125
PP14-01	NM1Sal1A	ssaK	Type III secretion protein SsaK	Secretion system, Type III secretion system	100	99	1e-124
PP14-01	NM1Sal1A	ssaL	Type III secretion cytoplasmic protein (YscL)	Secretion system, Type III secretion system	100	99	1e-186
PP14-01	NM1Sal1A	ssaM	Type III secretion protein SsaM	Secretion system, Type III secretion system	100	96	3e-66
PP14-01	NM1Sal1A	ssaN	Type III secretion cytoplasmic ATP synthase (EC 3.6.3.14, YscN, SpaL, MxiB, HrcN, EscN)	Secretion system, Type III secretion system	100	99	1e-251
PP14-01	NM1Sal1A	ssaO	Type III secretion spans bacterial envelope protein (YscO)	Secretion system, Type III secretion system	100	100	1e-63
PP14-01	NM1Sal1A	ssaP	Type III secretion protein (YscP)	Secretion system, Type III secretion system	100	97	1e-66
PP14-01	NM1Sal1A	ssaQ	Type III secretion inner membrane protein (YscQ, homologous to flagellar export components)	Secretion system, Type III secretion system	100	97	1e-187
PP14-01	NM1Sal1A	ssaR	Type III secretion inner membrane protein (YscR, SpaR, HrcR, EscR, homologous to flagellar export components)	Secretion system, Type III secretion system	100	100	1e-117
PP14-01	NM1Sal1A	ssaS	Type III secretion inner membrane protein (YscS, homologous to flagellar export components)	Secretion system, Type III secretion system	100	100	2e-41
PP14-01	NM1Sal1A	ssaT	Type III secretion inner membrane protein (YscT, HrcT, SpaR, EscT, EpaR1, homologous to flagellar export components)	Secretion system, Type III secretion system	100	97	1e-143
PP14-01	NM1Sal1A	ssaU	Type III secretion inner membrane protein (YscU, SpaS, EscU, HrcU, SsaU, homologous to flagellar export components)	Secretion system, Type III secretion system	100	99	1e-198
PP14-01	NM1Sal1A	ssaV	Type III secretion inner membrane channel protein (LcrD, HrcV, EscV, SsaV)	Secretion system, Type III secretion system	100	99	0.0
PP14-01	NM1Sal1A	sscA	Secretion system chaperone SscA	Type III secretion system	100	98	1e-87
PP14-01	NM1Sal1A	sscB	Secretion system chaperone SscB	Type III secretion system	100	99	6e-79
PP14-01	NM1Sal1A	sseA	Secretion system effector SseA	Secretion system, Type III secretion system	100	98	2e-53
PP14-01	NM1Sal1A	sseB	Type III secretion effector SseB	Secretion system, Type III secretion system	100	96	1e-104
PP14-01	NM1Sal1A	sseC	Secretion system effector SseC	Secretion system, Type III secretion system	100	91	1e-253
PP14-01	NM1Sal1A	sseD	Secretion system effector SseD	Secretion system, Type III secretion system	100	94	3e-97
PP14-01	NM1Sal1A	sseE	Secretion system effector SseE	Secretion system, Type III secretion system	100	100	1e-74
PP14-01	NM1Sal1A	sseF	Type III secretion effector SseF	Secretion system, Type III secretion system	100	96	1e-138
PP14-01	NM1Sal1A	sseG	Type III secretion effector SseG	Secretion system, Type III secretion system	100	99	1e-130
PP14-01	NM1Sal1A	sseJ	Secreted effector J SseJ	Secretion system, Type III secretion system	100	94	1e-233
PP14-01	NM1Sal1A	sseK1	Protein-arginine N-acetylglucosaminyltransferase effector, Salmonella secretion effector K1	Type III secretion system effector	98	98	1e-198
PP14-01	NM1Sal1A	sseK2	Type III secretion system effector arginine glycosyltransferase SseK2	Type III secretion system effector	100	98	1e-198
PP14-01	NM1Sal1A	sseL	Deubiquitinating protease ElaD	Type III secretion system	92	92	1e-170
PP14-01	NM1Sal1A	steC	Putative inner membrane protein	Secretion system, Type III secretion system	100	92	1e-246
PP14-02	NM2Sal1B	avrA	Type III secretion injected virulence protein (YopP, YopJ, induces apoptosis, prevents cytokine induction, inhibits NFkb activation)	Secretion system, Type III secretion system, Invasion	93	99	1e-170
PP14-02	NM2Sal1B	cheY	Chemotaxis regulator - transmits chemoreceptor signals to flagellar motor components CheY	Chemotaxis	100	90	4e-61
PP14-02	NM2Sal1B	csgA	Major curlin subunit precursor CsgA	Adherence, Fimbrial	100	100	7e-82
PP14-02	NM2Sal1B	csgB	Minor curlin subunit CsgB, nucleation component of curlin monomers	Adherence, Fimbrial	100	100	8e-79
PP14-02	NM2Sal1B	csgC	Putative curli production protein CsgC	Adherence, Fimbrial	100	99	3e-54
PP14-02	NM2Sal1B	csgD	Transcriptional regulator CsgD for 2nd curli operon	Adherence, Fimbrial	100	100	1e-123
PP14-02	NM2Sal1B	csgE	Curli production assembly/transport component CsgE	Adherence, Fimbrial	100	100	6e-71
PP14-02	NM2Sal1B	csgF	Curli production assembly/transport component CsgF	Adherence, Fimbrial	100	100	3e-75
PP14-02	NM2Sal1B	csgG	Curli production assembly/transport component CsgG	Adherence, Fimbrial	100	100	1e-155
PP14-02	NM2Sal1B	entS	Enterobactin exporter EntS	Iron uptake	98	90	1e-213
PP14-02	NM2Sal1B	fepC	Ferric enterobactin transport ATP-binding protein FepC (TC 3.A.1.14.2)	Iron uptake, Siderophore	99	92	1e-137
PP14-02	NM2Sal1B	fimC	Probable fimbrial chaperone SfmC	Adherence, Fimbrial	100	98	1e-125
PP14-02	NM2Sal1B	fimD	Outer membrane usher protein SfmD	Adherence, Fimbrial	100	99	0.0
PP14-02	NM2Sal1B	fimF	Uncharacterized fimbrial-like protein SfmF	Adherence, Fimbrial	100	99	5e-93
PP14-02	NM2Sal1B	fimH	Uncharacterized fimbrial-like protein SfmH	Adherence, Fimbrial	100	98	1e-191
PP14-02	NM2Sal1B	fimI	Fimbriae-like adhesin FimI	Adherence, Fimbrial	100	98	1e-97
PP14-02	NM2Sal1B	invA	Type III secretion inner membrane channel protein (LcrD, HrcV, EscV, SsaV); Invasion protein InvA	Secretion system, Type III secretion system, Invasion	100	100	0.0
PP14-02	NM2Sal1B	invB	Type III secretion system protein BsaR; Surface presentation of antigens protein SpaK (Invasion protein InvB)	Secretion system, Type III secretion system, Invasion	100	100	1e-72
PP14-02	NM2Sal1B	invC	Type III secretion cytoplasmic ATP synthase (EC 3.6.3.14, YscN, SpaL, MxiB, HrcN, EscN); Probable ATP synthase SpaL (EC 3.6.3.14) (Invasion protein InvC)	Secretion system, Type III secretion system, Invasion	100	100	1e-248
PP14-02	NM2Sal1B	invE	Type III secretion outermembrane contact sensing protein (YopN, Yop4b, LcrE); Invasion protein InvE	Secretion system, Type III secretion system, Invasion	100	99	1e-207
PP14-02	NM2Sal1B	invG	Type III secretion outermembrane pore forming protein (YscC, MxiD, HrcC, InvG); Protein InvG precursor	Secretion system, Type III secretion system, Invasion	100	99	0.0
PP14-02	NM2Sal1B	invH	Invasion protein invH precursor	Secretion system, Type III secretion system, Invasion	100	99	2e-78
PP14-02	NM2Sal1B	invI	Surface presentation of antigens protein SpaM	Secretion system, Type III secretion system, Invasion	100	99	2e-76
PP14-02	NM2Sal1B	invJ	Type III secretion host injection and negative regulator protein (YopD); Surface presentation of antigens protein SpaN (Invasion protein InvJ)	Secretion system, Type III secretion system, Invasion	100	98	1e-191
PP14-02	NM2Sal1B	mgtB	Mg(2+) transport ATPase, P-type (EC 3.6.3.2)	Magnesium uptake	100	99	0.0
PP14-02	NM2Sal1B	mgtC	Mg(2+)-transport-ATPase-associated protein MgtC	Magnesium uptake	100	99	1e-124
PP14-02	NM2Sal1B	mig-14	Putative transcription activator mig-14	Resistance to antimicrobial peptides	100	95	1e-173
PP14-02	NM2Sal1B	misL	Autotransporter	Adherence, Nonfimbrial, Autotransporter	100	98	0.0
PP14-02	NM2Sal1B	ompA	Outer membrane protein A precursor	Invasion, Serum resistance	97	92	1e-191
PP14-02	NM2Sal1B	orgA	Oxygen-regulated invasion protein OrgA	Secretion system, Type III secretion system, Invasion	100	98	1e-108
PP14-02	NM2Sal1B	orgB	OrgB protein, associated with InvC ATPase of type III secretion system	Secretion system, Type III secretion system, Invasion	99	100	1e-127
PP14-02	NM2Sal1B	orgC	Putative effector protein OrgC of SPI-1 type III secretion system	Secretion system, Type III secretion system, Invasion	100	98	5e-79
PP14-02	NM2Sal1B	pipB	Pentapeptide repeat family protein	Type III secretion system effector	100	95	1e-161
PP14-02	NM2Sal1B	prgH	MxiG protein; Pathogenicity 1 island effector protein	Secretion system, Type III secretion system, Invasion	95	99	1e-230
PP14-02	NM2Sal1B	prgI	MxiH protein; Type III secretion cytoplasmic protein (YscF)	Secretion system, Type III secretion system, Invasion	100	96	4e-37
PP14-02	NM2Sal1B	prgJ	Pathogenicity 1 island effector protein	Secretion system, Type III secretion system, Invasion	100	100	5e-48
PP14-02	NM2Sal1B	prgK	Type III secretion bridge between inner and outermembrane lipoprotein (YscJ, HrcJ, EscJ, PscJ)	Secretion system, Type III secretion system, Invasion	100	99	1e-141
PP14-02	NM2Sal1B	shdA	AIDA autotransporter-like protein	Adherence, Nonfimbrial, Autotransporter	99	93	0.0
PP14-02	NM2Sal1B	sicA	Chaperone protein SicA (Salmonella invasin chaperone)	Secretion system, Type III secretion system, Invasion	100	100	4e-93
PP14-02	NM2Sal1B	sicP	Chaperone protein SicP	Secretion system, Type III secretion system, Invasion	100	99	2e-68
PP14-02	NM2Sal1B	sifB	Secreted effector protein	Type III secretion system effector	100	94	1e-176
PP14-02	NM2Sal1B	sinH	Adherence and invasion outermembrane protein (Inv, enhances Peyer's patches colonization)	Adherence, Nonfimbrial	100	99	0.0
PP14-02	NM2Sal1B	sipA/sspA	Type III secretion injected virulence protein (YopE)	Secretion system, Type III secretion system, Invasion	100	97	0.0
PP14-02	NM2Sal1B	sipB/sspB	Cell invasion protein SipB	Secretion system, Type III secretion system, Invasion	100	99	0.0
PP14-02	NM2Sal1B	sipC/sspC	Type III secretion negative modulator of injection (YopK, YopQ, controls size of translocator pore); Cell invasion protein sipC (Effector protein SipC)	Secretion system, Type III secretion system, Invasion	100	100	1e-222
PP14-02	NM2Sal1B	sipD	Type III secretion host injection protein (YopB); Cell invasion protein SipD (Salmonella invasion protein D)	Secretion system, Type III secretion system, Invasion	100	99	1e-192
PP14-02	NM2Sal1B	slrP	Leucine-rich-repeat protein	Secretion system, Type III secretion system, Invasion	94	94	0.0
PP14-02	NM2Sal1B	sopA	E3 ubiquitin-protein ligase SopA	Secretion system, Type III secretion system, Invasion	100	97	0.0
PP14-02	NM2Sal1B	sopB/sigD	Inositol phosphate phosphatase sopB (EC 3.1.3.-)	Secretion system, Type III secretion system, Invasion	100	97	0.0
PP14-02	NM2Sal1B	sopE2	G-nucleotide exchange factor SopE	Secretion system, Type III secretion system, Invasion	100	97	1e-132
PP14-02	NM2Sal1B	spaO	Type III secretion inner membrane protein (YscQ, homologous to flagellar export components); Surface presentation of antigens protein SpaO	Secretion system, Type III secretion system, Invasion	100	100	1e-178
PP14-02	NM2Sal1B	spaP	Type III secretion inner membrane protein (YscR, SpaR, HrcR, EscR, homologous to flagellar export components); Surface presentation of antigens protein SpaP	Secretion system, Type III secretion system, Invasion	100	99	1e-122
PP14-02	NM2Sal1B	spaQ	Type III secretion inner membrane protein (YscS, homologous to flagellar export components); Surface presentation of antigens protein SpaQ	Secretion system, Type III secretion system, Invasion	100	100	2e-42
PP14-02	NM2Sal1B	spaR	Surface presentation of antigens protein SpaR; Type III secretion inner membrane protein (YscT, HrcT, SpaR, EscT, EpaR1, homologous to flagellar export components)	Secretion system, Type III secretion system, Invasion	100	100	1e-148
PP14-02	NM2Sal1B	spaS	Type III secretion inner membrane protein (YscU, SpaS, EscU, HrcU, SsaU, homologous to flagellar export components); Surface presentation of antigens protein SpaS	Secretion system, Type III secretion system, Invasion	100	99	1e-199
PP14-02	NM2Sal1B	spiC/ssaB	Type III secretion protein SsaB	Secretion system, Type III secretion system	100	99	5e-68
PP14-02	NM2Sal1B	sptP	Type III secretion injected virulence protein (YopH, tyrosine phosphatase of FAK and p130cas, prevents phagocytosis)	Secretion system, Type III secretion system, Invasion	99	98	1e-308
PP14-02	NM2Sal1B	ssaC	Type III secretion outermembrane pore forming protein (YscC, MxiD, HrcC, InvG)	Secretion system, Type III secretion system	100	99	1e-280
PP14-02	NM2Sal1B	ssaD	Type III secretion protein SsaD	Secretion system, Type III secretion system	100	99	1e-235
PP14-02	NM2Sal1B	ssaE	Secretion system effector SsaE	Secretion system, Type III secretion system	100	98	3e-37
PP14-02	NM2Sal1B	ssaG	Type III secretion protein SsaG	Secretion system, Type III secretion system	100	97	8e-32
PP14-02	NM2Sal1B	ssaI	Type III secretion protein SsaI	Secretion system, Type III secretion system	93	97	3e-36
PP14-02	NM2Sal1B	ssaJ	Type III secretion bridge between inner and outermembrane lipoprotein (YscJ, HrcJ, EscJ, PscJ)	Secretion system, Type III secretion system	100	98	1e-137
PP14-02	NM2Sal1B	ssaK	Type III secretion protein SsaK	Secretion system, Type III secretion system	100	99	1e-125
PP14-02	NM2Sal1B	ssaL	Type III secretion cytoplasmic protein (YscL)	Secretion system, Type III secretion system	100	99	1e-186
PP14-02	NM2Sal1B	ssaM	Type III secretion protein SsaM	Secretion system, Type III secretion system	100	97	1e-66
PP14-02	NM2Sal1B	ssaN	Type III secretion cytoplasmic ATP synthase (EC 3.6.3.14, YscN, SpaL, MxiB, HrcN, EscN)	Secretion system, Type III secretion system	100	99	1e-252
PP14-02	NM2Sal1B	ssaO	Type III secretion spans bacterial envelope protein (YscO)	Secretion system, Type III secretion system	99	100	2e-61
PP14-02	NM2Sal1B	ssaP	Type III secretion protein (YscP)	Secretion system, Type III secretion system	100	98	2e-66
PP14-02	NM2Sal1B	ssaQ	Type III secretion inner membrane protein (YscQ, homologous to flagellar export components)	Secretion system, Type III secretion system	100	98	1e-188
PP14-02	NM2Sal1B	ssaR	Type III secretion inner membrane protein (YscR, SpaR, HrcR, EscR, homologous to flagellar export components)	Secretion system, Type III secretion system	100	100	1e-117
PP14-02	NM2Sal1B	ssaS	Type III secretion inner membrane protein (YscS, homologous to flagellar export components)	Secretion system, Type III secretion system	100	100	2e-41
PP14-02	NM2Sal1B	ssaT	Type III secretion inner membrane protein (YscT, HrcT, SpaR, EscT, EpaR1, homologous to flagellar export components)	Secretion system, Type III secretion system	100	98	1e-144
PP14-02	NM2Sal1B	ssaU	Type III secretion inner membrane protein (YscU, SpaS, EscU, HrcU, SsaU, homologous to flagellar export components)	Secretion system, Type III secretion system	100	98	1e-197
PP14-02	NM2Sal1B	ssaV	Type III secretion inner membrane channel protein (LcrD, HrcV, EscV, SsaV)	Secretion system, Type III secretion system	100	99	0.0
PP14-02	NM2Sal1B	sscA	Secretion system chaperone SscA	Type III secretion system	100	98	1e-87
PP14-02	NM2Sal1B	sscB	Secretion system chaperone SscB	Type III secretion system	100	100	1e-80
PP14-02	NM2Sal1B	sseA	Secretion system effector SseA	Secretion system, Type III secretion system	100	99	3e-53
PP14-02	NM2Sal1B	sseB	Type III secretion effector SseB	Secretion system, Type III secretion system	100	95	1e-104
PP14-02	NM2Sal1B	sseC	Secretion system effector SseC	Secretion system, Type III secretion system	100	91	1e-253
PP14-02	NM2Sal1B	sseD	Secretion system effector SseD	Secretion system, Type III secretion system	100	93	7e-95
PP14-02	NM2Sal1B	sseE	Secretion system effector SseE	Secretion system, Type III secretion system	100	99	9e-74
PP14-02	NM2Sal1B	sseF	Type III secretion effector SseF	Secretion system, Type III secretion system	100	96	1e-139
PP14-02	NM2Sal1B	sseG	Type III secretion effector SseG	Secretion system, Type III secretion system	100	99	1e-130
PP14-02	NM2Sal1B	sseJ	Secreted effector J SseJ	Secretion system, Type III secretion system	100	94	1e-233
PP14-02	NM2Sal1B	sseK1	Protein-arginine N-acetylglucosaminyltransferase effector, Salmonella secretion effector K1	Type III secretion system effector	100	98	1e-197
PP14-02	NM2Sal1B	sseK2	Type III secretion system effector arginine glycosyltransferase SseK2	Type III secretion system effector	100	98	1e-198
PP14-02	NM2Sal1B	sseL	Deubiquitinating protease ElaD	Type III secretion system	92	92	1e-170
PP14-02	NM2Sal1B	steA	Secreted effector protein SteA	Type III secretion system effector	100	91	1e-108
PP14-02	NM2Sal1B	steC	Putative inner membrane protein	Secretion system, Type III secretion system	100	90	1e-241
PP14-03	NM2Sal2A	avrA	Type III secretion injected virulence protein (YopP, YopJ, induces apoptosis, prevents cytokine induction, inhibits NFkb activation)	Secretion system, Type III secretion system, Invasion	100	99	1e-162
PP14-03	NM2Sal2A	cheY	Chemotaxis regulator - transmits chemoreceptor signals to flagellar motor components CheY	Chemotaxis	100	90	4e-61
PP14-03	NM2Sal2A	csgA	Major curlin subunit precursor CsgA	Adherence, Fimbrial	100	100	7e-82
PP14-03	NM2Sal2A	csgB	Minor curlin subunit CsgB, nucleation component of curlin monomers	Adherence, Fimbrial	100	100	8e-79
PP14-03	NM2Sal2A	csgC	Putative curli production protein CsgC	Adherence, Fimbrial	100	99	2e-54
PP14-03	NM2Sal2A	csgD	Transcriptional regulator CsgD for 2nd curli operon	Adherence, Fimbrial	100	100	1e-123
PP14-03	NM2Sal2A	csgE	Curli production assembly/transport component CsgE	Adherence, Fimbrial	100	100	6e-71
PP14-03	NM2Sal2A	csgF	Curli production assembly/transport component CsgF	Adherence, Fimbrial	100	100	3e-75
PP14-03	NM2Sal2A	csgG	Curli production assembly/transport component CsgG	Adherence, Fimbrial	100	100	1e-155
PP14-03	NM2Sal2A	entS	Enterobactin exporter EntS	Iron uptake	98	90	1e-213
PP14-03	NM2Sal2A	faeE	Putative fimbrial chaperone protein	Adherence, Fimbrial	90	91	1e-122
PP14-03	NM2Sal2A	fepC	Ferric enterobactin transport ATP-binding protein FepC (TC 3.A.1.14.2)	Iron uptake, Siderophore	99	92	1e-138
PP14-03	NM2Sal2A	fimC	Probable fimbrial chaperone SfmC	Adherence, Fimbrial	100	98	1e-125
PP14-03	NM2Sal2A	fimD	Outer membrane usher protein SfmD	Adherence, Fimbrial	100	99	0.0
PP14-03	NM2Sal2A	fimF	Uncharacterized fimbrial-like protein SfmF	Adherence, Fimbrial	100	100	2e-93
PP14-03	NM2Sal2A	fimH	Uncharacterized fimbrial-like protein SfmH	Adherence, Fimbrial	100	98	1e-190
PP14-03	NM2Sal2A	fimI	Fimbriae-like adhesin FimI	Adherence, Fimbrial	100	98	2e-97
PP14-03	NM2Sal2A	invA	Type III secretion inner membrane channel protein (LcrD, HrcV, EscV, SsaV); Invasion protein InvA	Secretion system, Type III secretion system, Invasion	100	100	0.0
PP14-03	NM2Sal2A	invB	Type III secretion system protein BsaR; Surface presentation of antigens protein SpaK (Invasion protein InvB)	Secretion system, Type III secretion system, Invasion	100	100	1e-72
PP14-03	NM2Sal2A	invC	Type III secretion cytoplasmic ATP synthase (EC 3.6.3.14, YscN, SpaL, MxiB, HrcN, EscN); Probable ATP synthase SpaL (EC 3.6.3.14) (Invasion protein InvC)	Secretion system, Type III secretion system, Invasion	100	100	1e-248
PP14-03	NM2Sal2A	invE	Type III secretion outermembrane contact sensing protein (YopN, Yop4b, LcrE); Invasion protein InvE	Secretion system, Type III secretion system, Invasion	100	100	1e-208
PP14-03	NM2Sal2A	invG	Type III secretion outermembrane pore forming protein (YscC, MxiD, HrcC, InvG); Protein InvG precursor	Secretion system, Type III secretion system, Invasion	100	99	0.0
PP14-03	NM2Sal2A	invH	Invasion protein invH precursor	Secretion system, Type III secretion system, Invasion	100	98	5e-78
PP14-03	NM2Sal2A	invI	Surface presentation of antigens protein SpaM	Secretion system, Type III secretion system, Invasion	100	99	2e-76
PP14-03	NM2Sal2A	invJ	Type III secretion host injection and negative regulator protein (YopD); Surface presentation of antigens protein SpaN (Invasion protein InvJ)	Secretion system, Type III secretion system, Invasion	100	98	1e-192
PP14-03	NM2Sal2A	mgtB	Mg(2+) transport ATPase, P-type (EC 3.6.3.2)	Magnesium uptake	100	99	0.0
PP14-03	NM2Sal2A	mgtC	Mg(2+)-transport-ATPase-associated protein MgtC	Magnesium uptake	100	99	1e-124
PP14-03	NM2Sal2A	mig-14	Putative transcription activator mig-14	Resistance to antimicrobial peptides	100	98	1e-177
PP14-03	NM2Sal2A	misL	Autotransporter	Adherence, Nonfimbrial, Autotransporter	100	99	0.0
PP14-03	NM2Sal2A	ompA	Outer membrane protein A precursor	Invasion, Serum resistance	94	92	1e-191
PP14-03	NM2Sal2A	orgA	Oxygen-regulated invasion protein OrgA	Secretion system, Type III secretion system, Invasion	100	100	1e-109
PP14-03	NM2Sal2A	orgB	OrgB protein, associated with InvC ATPase of type III secretion system	Secretion system, Type III secretion system, Invasion	100	100	1e-129
PP14-03	NM2Sal2A	orgC	Putative effector protein OrgC of SPI-1 type III secretion system	Secretion system, Type III secretion system, Invasion	100	98	2e-79
PP14-03	NM2Sal2A	pipB	Pentapeptide repeat family protein	Type III secretion system effector	100	97	1e-165
PP14-03	NM2Sal2A	pipB2	Secreted effector protein	Type III secretion system effector	100	96	1e-194
PP14-03	NM2Sal2A	prgH	MxiG protein; Pathogenicity 1 island effector protein	Secretion system, Type III secretion system, Invasion	95	99	1e-230
PP14-03	NM2Sal2A	prgI	MxiH protein; Type III secretion cytoplasmic protein (YscF)	Secretion system, Type III secretion system, Invasion	100	100	1e-38
PP14-03	NM2Sal2A	prgJ	Pathogenicity 1 island effector protein	Secretion system, Type III secretion system, Invasion	100	100	5e-48
PP14-03	NM2Sal2A	prgK	Type III secretion bridge between inner and outermembrane lipoprotein (YscJ, HrcJ, EscJ, PscJ)	Secretion system, Type III secretion system, Invasion	100	100	1e-141
PP14-03	NM2Sal2A	sicA	Chaperone protein SicA (Salmonella invasin chaperone)	Secretion system, Type III secretion system, Invasion	100	100	4e-93
PP14-03	NM2Sal2A	sicP	Chaperone protein SicP	Secretion system, Type III secretion system, Invasion	100	100	5e-69
PP14-03	NM2Sal2A	sifA	SifA protein	Secretion system, Type III secretion system	100	100	1e-197
PP14-03	NM2Sal2A	sifB	Secreted effector protein	Type III secretion system effector	100	93	1e-173
PP14-03	NM2Sal2A	sinH	Adherence and invasion outermembrane protein (Inv, enhances Peyer's patches colonization)	Adherence, Nonfimbrial	100	99	0.0
PP14-03	NM2Sal2A	sipA/sspA	Type III secretion injected virulence protein (YopE)	Secretion system, Type III secretion system, Invasion	100	99	0.0
PP14-03	NM2Sal2A	sipB/sspB	Cell invasion protein SipB	Secretion system, Type III secretion system, Invasion	100	100	0.0
PP14-03	NM2Sal2A	sipC/sspC	Type III secretion negative modulator of injection (YopK, YopQ, controls size of translocator pore); Cell invasion protein sipC (Effector protein SipC)	Secretion system, Type III secretion system, Invasion	100	100	1e-222
PP14-03	NM2Sal2A	sipD	Type III secretion host injection protein (YopB); Cell invasion protein SipD (Salmonella invasion protein D)	Secretion system, Type III secretion system, Invasion	100	99	1e-193
PP14-03	NM2Sal2A	slrP	Leucine-rich-repeat protein	Secretion system, Type III secretion system, Invasion	94	97	0.0
PP14-03	NM2Sal2A	sopA	E3 ubiquitin-protein ligase SopA	Secretion system, Type III secretion system, Invasion	100	99	0.0
PP14-03	NM2Sal2A	sopB/sigD	Inositol phosphate phosphatase sopB (EC 3.1.3.-)	Secretion system, Type III secretion system, Invasion	100	99	0.0
PP14-03	NM2Sal2A	sopD2	Secreted effector protein sopD2	Type III secretion system effector	100	99	1e-188
PP14-03	NM2Sal2A	sopE2	G-nucleotide exchange factor SopE	Secretion system, Type III secretion system, Invasion	100	99	1e-135
PP14-03	NM2Sal2A	spaO	Type III secretion inner membrane protein (YscQ, homologous to flagellar export components); Surface presentation of antigens protein SpaO	Secretion system, Type III secretion system, Invasion	100	99	1e-177
PP14-03	NM2Sal2A	spaP	Type III secretion inner membrane protein (YscR, SpaR, HrcR, EscR, homologous to flagellar export components); Surface presentation of antigens protein SpaP	Secretion system, Type III secretion system, Invasion	100	99	1e-122
PP14-03	NM2Sal2A	spaQ	Type III secretion inner membrane protein (YscS, homologous to flagellar export components); Surface presentation of antigens protein SpaQ	Secretion system, Type III secretion system, Invasion	100	100	2e-42
PP14-03	NM2Sal2A	spaR	Surface presentation of antigens protein SpaR; Type III secretion inner membrane protein (YscT, HrcT, SpaR, EscT, EpaR1, homologous to flagellar export components)	Secretion system, Type III secretion system, Invasion	100	100	1e-148
PP14-03	NM2Sal2A	spaS	Type III secretion inner membrane protein (YscU, SpaS, EscU, HrcU, SsaU, homologous to flagellar export components); Surface presentation of antigens protein SpaS	Secretion system, Type III secretion system, Invasion	100	100	1e-199
PP14-03	NM2Sal2A	spiC/ssaB	Type III secretion protein SsaB	Secretion system, Type III secretion system	100	99	5e-68
PP14-03	NM2Sal2A	sptP	Type III secretion injected virulence protein (YopH, tyrosine phosphatase of FAK and p130cas, prevents phagocytosis)	Secretion system, Type III secretion system, Invasion	99	100	1e-312
PP14-03	NM2Sal2A	ssaC	Type III secretion outermembrane pore forming protein (YscC, MxiD, HrcC, InvG)	Secretion system, Type III secretion system	100	99	1e-281
PP14-03	NM2Sal2A	ssaD	Type III secretion protein SsaD	Secretion system, Type III secretion system	100	99	1e-236
PP14-03	NM2Sal2A	ssaE	Secretion system effector SsaE	Secretion system, Type III secretion system	100	100	1e-37
PP14-03	NM2Sal2A	ssaG	Type III secretion protein SsaG	Secretion system, Type III secretion system	100	100	2e-32
PP14-03	NM2Sal2A	ssaI	Type III secretion protein SsaI	Secretion system, Type III secretion system	94	100	1e-37
PP14-03	NM2Sal2A	ssaJ	Type III secretion bridge between inner and outermembrane lipoprotein (YscJ, HrcJ, EscJ, PscJ)	Secretion system, Type III secretion system	100	98	1e-137
PP14-03	NM2Sal2A	ssaK	Type III secretion protein SsaK	Secretion system, Type III secretion system	100	99	1e-125
PP14-03	NM2Sal2A	ssaL	Type III secretion cytoplasmic protein (YscL)	Secretion system, Type III secretion system	100	98	1e-184
PP14-03	NM2Sal2A	ssaM	Type III secretion protein SsaM	Secretion system, Type III secretion system	100	100	5e-68
PP14-03	NM2Sal2A	ssaN	Type III secretion cytoplasmic ATP synthase (EC 3.6.3.14, YscN, SpaL, MxiB, HrcN, EscN)	Secretion system, Type III secretion system	100	100	1e-253
PP14-03	NM2Sal2A	ssaO	Type III secretion spans bacterial envelope protein (YscO)	Secretion system, Type III secretion system	100	100	1e-63
PP14-03	NM2Sal2A	ssaP	Type III secretion protein (YscP)	Secretion system, Type III secretion system	100	100	1e-67
PP14-03	NM2Sal2A	ssaQ	Type III secretion inner membrane protein (YscQ, homologous to flagellar export components)	Secretion system, Type III secretion system	100	98	1e-189
PP14-03	NM2Sal2A	ssaR	Type III secretion inner membrane protein (YscR, SpaR, HrcR, EscR, homologous to flagellar export components)	Secretion system, Type III secretion system	100	99	1e-116
PP14-03	NM2Sal2A	ssaS	Type III secretion inner membrane protein (YscS, homologous to flagellar export components)	Secretion system, Type III secretion system	100	100	2e-41
PP14-03	NM2Sal2A	ssaT	Type III secretion inner membrane protein (YscT, HrcT, SpaR, EscT, EpaR1, homologous to flagellar export components)	Secretion system, Type III secretion system	100	98	1e-145
PP14-03	NM2Sal2A	ssaU	Type III secretion inner membrane protein (YscU, SpaS, EscU, HrcU, SsaU, homologous to flagellar export components)	Secretion system, Type III secretion system	100	99	1e-197
PP14-03	NM2Sal2A	ssaV	Type III secretion inner membrane channel protein (LcrD, HrcV, EscV, SsaV)	Secretion system, Type III secretion system	100	99	0.0
PP14-03	NM2Sal2A	sscA	Secretion system chaperone SscA	Type III secretion system	100	98	3e-87
PP14-03	NM2Sal2A	sscB	Secretion system chaperone SscB	Type III secretion system	100	100	2e-79
PP14-03	NM2Sal2A	sseA	Secretion system effector SseA	Secretion system, Type III secretion system	100	99	7e-54
PP14-03	NM2Sal2A	sseB	Type III secretion effector SseB	Secretion system, Type III secretion system	100	100	1e-107
PP14-03	NM2Sal2A	sseC	Secretion system effector SseC	Secretion system, Type III secretion system	100	97	1e-269
PP14-03	NM2Sal2A	sseD	Secretion system effector SseD	Secretion system, Type III secretion system	100	97	1e-101
PP14-03	NM2Sal2A	sseE	Secretion system effector SseE	Secretion system, Type III secretion system	100	99	5e-74
PP14-03	NM2Sal2A	sseF	Type III secretion effector SseF	Secretion system, Type III secretion system	100	98	1e-142
PP14-03	NM2Sal2A	sseG	Type III secretion effector SseG	Secretion system, Type III secretion system	100	99	1e-130
PP14-03	NM2Sal2A	sseJ	Secreted effector J SseJ	Secretion system, Type III secretion system	100	99	1e-245
PP14-03	NM2Sal2A	sseK2	Type III secretion system effector arginine glycosyltransferase SseK2	Type III secretion system effector	100	100	1e-200
PP14-03	NM2Sal2A	sseL	Deubiquitinating protease ElaD	Type III secretion system	92	95	1e-175
PP14-03	NM2Sal2A	sspH2	E3 ubiquitin-protein ligase SspH2	Secretion system, Type III secretion system	100	99	0.0
PP14-03	NM2Sal2A	steC	Putative inner membrane protein	Secretion system, Type III secretion system	100	98	1e-265
PP14-03	NM2Sal2A	tcpC	hypothetical protein	Immune evasion	99	94	1e-167
PP14-04	NM3Sal1A	avrA	Type III secretion injected virulence protein (YopP, YopJ, induces apoptosis, prevents cytokine induction, inhibits NFkb activation)	Secretion system, Type III secretion system, Invasion	100	98	1e-159
PP14-04	NM3Sal1A	cheY	Chemotaxis regulator - transmits chemoreceptor signals to flagellar motor components CheY	Chemotaxis	100	90	4e-61
PP14-04	NM3Sal1A	csgA	Major curlin subunit precursor CsgA	Adherence, Fimbrial	100	100	7e-82
PP14-04	NM3Sal1A	csgB	Minor curlin subunit CsgB, nucleation component of curlin monomers	Adherence, Fimbrial	100	100	8e-79
PP14-04	NM3Sal1A	csgC	Putative curli production protein CsgC	Adherence, Fimbrial	100	100	6e-55
PP14-04	NM3Sal1A	csgD	Transcriptional regulator CsgD for 2nd curli operon	Adherence, Fimbrial	100	100	1e-123
PP14-04	NM3Sal1A	csgE	Curli production assembly/transport component CsgE	Adherence, Fimbrial	100	100	6e-71
PP14-04	NM3Sal1A	csgF	Curli production assembly/transport component CsgF	Adherence, Fimbrial	100	100	3e-75
PP14-04	NM3Sal1A	csgG	Curli production assembly/transport component CsgG	Adherence, Fimbrial	100	100	1e-155
PP14-04	NM3Sal1A	entS	Enterobactin exporter EntS	Iron uptake	98	90	1e-213
PP14-04	NM3Sal1A	fepC	Ferric enterobactin transport ATP-binding protein FepC (TC 3.A.1.14.2)	Iron uptake, Siderophore	99	92	1e-138
PP14-04	NM3Sal1A	fepG	Ferric enterobactin transport system permease protein FepG (TC 3.A.1.14.2)	Iron uptake, Siderophore	92	90	1e-153
PP14-04	NM3Sal1A	fimC	Probable fimbrial chaperone SfmC	Adherence, Fimbrial	100	98	1e-125
PP14-04	NM3Sal1A	fimD	Outer membrane usher protein SfmD	Adherence, Fimbrial	100	98	0.0
PP14-04	NM3Sal1A	fimF	Uncharacterized fimbrial-like protein SfmF	Adherence, Fimbrial	100	100	2e-93
PP14-04	NM3Sal1A	fimH	Uncharacterized fimbrial-like protein SfmH	Adherence, Fimbrial	100	99	1e-194
PP14-04	NM3Sal1A	fimI	Fimbriae-like adhesin FimI	Adherence, Fimbrial	100	98	4e-97
PP14-04	NM3Sal1A	gogB	Leucine-rich-repeat protein	Type III secretion system	99	98	1e-286
PP14-04	NM3Sal1A	gtrB	Bactoprenol glucosyl transferase	Endotoxin	98	90	1e-161
PP14-04	NM3Sal1A	invA	Type III secretion inner membrane channel protein (LcrD, HrcV, EscV, SsaV); Invasion protein InvA	Secretion system, Type III secretion system, Invasion	100	99	0.0
PP14-04	NM3Sal1A	invB	Type III secretion system protein BsaR; Surface presentation of antigens protein SpaK (Invasion protein InvB)	Secretion system, Type III secretion system, Invasion	100	100	1e-72
PP14-04	NM3Sal1A	invC	Type III secretion cytoplasmic ATP synthase (EC 3.6.3.14, YscN, SpaL, MxiB, HrcN, EscN); Probable ATP synthase SpaL (EC 3.6.3.14) (Invasion protein InvC)	Secretion system, Type III secretion system, Invasion	100	100	1e-248
PP14-04	NM3Sal1A	invE	Type III secretion outermembrane contact sensing protein (YopN, Yop4b, LcrE); Invasion protein InvE	Secretion system, Type III secretion system, Invasion	100	100	1e-208
PP14-04	NM3Sal1A	invG	Type III secretion outermembrane pore forming protein (YscC, MxiD, HrcC, InvG); Protein InvG precursor	Secretion system, Type III secretion system, Invasion	100	99	0.0
PP14-04	NM3Sal1A	invH	Invasion protein invH precursor	Secretion system, Type III secretion system, Invasion	100	99	2e-78
PP14-04	NM3Sal1A	invI	Surface presentation of antigens protein SpaM	Secretion system, Type III secretion system, Invasion	100	99	2e-76
PP14-04	NM3Sal1A	invJ	Type III secretion host injection and negative regulator protein (YopD); Surface presentation of antigens protein SpaN (Invasion protein InvJ)	Secretion system, Type III secretion system, Invasion	100	99	1e-193
PP14-04	NM3Sal1A	lpfA	Long polar fimbria protein A	Adherence, Fimbrial	100	100	3e-93
PP14-04	NM3Sal1A	lpfB	Chaperone protein LpfB	Adherence, Fimbrial	100	100	1e-130
PP14-04	NM3Sal1A	lpfC	Outer membrane usher protein LpfC	Adherence, Fimbrial	100	100	0.0
PP14-04	NM3Sal1A	lpfD	Protein LpfD	Adherence, Fimbrial	100	100	1e-208
PP14-04	NM3Sal1A	lpfE	Protein LpfE	Adherence, Fimbrial	100	100	7e-97
PP14-04	NM3Sal1A	mgtB	Mg(2+) transport ATPase, P-type (EC 3.6.3.2)	Magnesium uptake	100	99	0.0
PP14-04	NM3Sal1A	mgtC	Mg(2+)-transport-ATPase-associated protein MgtC	Magnesium uptake	100	99	1e-124
PP14-04	NM3Sal1A	mig-14	Putative transcription activator mig-14	Resistance to antimicrobial peptides	100	98	1e-177
PP14-04	NM3Sal1A	misL	Autotransporter	Adherence, Nonfimbrial, Autotransporter	100	98	0.0
PP14-04	NM3Sal1A	ompA	Outer membrane protein A precursor	Invasion, Serum resistance	97	92	1e-191
PP14-04	NM3Sal1A	orgA	Oxygen-regulated invasion protein OrgA	Secretion system, Type III secretion system, Invasion	100	99	1e-108
PP14-04	NM3Sal1A	orgB	OrgB protein, associated with InvC ATPase of type III secretion system	Secretion system, Type III secretion system, Invasion	100	100	1e-129
PP14-04	NM3Sal1A	orgC	Putative effector protein OrgC of SPI-1 type III secretion system	Secretion system, Type III secretion system, Invasion	100	98	2e-79
PP14-04	NM3Sal1A	pipB	Pentapeptide repeat family protein	Type III secretion system effector	100	96	1e-164
PP14-04	NM3Sal1A	pipB2	Secreted effector protein	Type III secretion system effector	100	98	1e-199
PP14-04	NM3Sal1A	prgH	MxiG protein; Pathogenicity 1 island effector protein	Secretion system, Type III secretion system, Invasion	95	99	1e-230
PP14-04	NM3Sal1A	prgI	MxiH protein; Type III secretion cytoplasmic protein (YscF)	Secretion system, Type III secretion system, Invasion	100	100	1e-38
PP14-04	NM3Sal1A	prgJ	Pathogenicity 1 island effector protein	Secretion system, Type III secretion system, Invasion	100	100	5e-48
PP14-04	NM3Sal1A	prgK	Type III secretion bridge between inner and outermembrane lipoprotein (YscJ, HrcJ, EscJ, PscJ)	Secretion system, Type III secretion system, Invasion	100	100	1e-141
PP14-04	NM3Sal1A	ratB	Putative outer membrane protein	Adherence, Nonfimbrial	100	99	0.0
PP14-04	NM3Sal1A	sicA	Chaperone protein SicA (Salmonella invasin chaperone)	Secretion system, Type III secretion system, Invasion	100	100	4e-93
PP14-04	NM3Sal1A	sicP	Chaperone protein SicP	Secretion system, Type III secretion system, Invasion	100	100	5e-69
PP14-04	NM3Sal1A	sifA	SifA protein	Secretion system, Type III secretion system	100	99	1e-196
PP14-04	NM3Sal1A	sifB	Secreted effector protein	Type III secretion system effector	99	91	1e-169
PP14-04	NM3Sal1A	sinH	Adherence and invasion outermembrane protein (Inv, enhances Peyer's patches colonization)	Adherence, Nonfimbrial	100	99	0.0
PP14-04	NM3Sal1A	sipA/sspA	Type III secretion injected virulence protein (YopE)	Secretion system, Type III secretion system, Invasion	100	99	0.0
PP14-04	NM3Sal1A	sipB/sspB	Cell invasion protein SipB	Secretion system, Type III secretion system, Invasion	100	99	0.0
PP14-04	NM3Sal1A	sipC/sspC	Type III secretion negative modulator of injection (YopK, YopQ, controls size of translocator pore); Cell invasion protein sipC (Effector protein SipC)	Secretion system, Type III secretion system, Invasion	100	100	1e-222
PP14-04	NM3Sal1A	sipD	Type III secretion host injection protein (YopB); Cell invasion protein SipD (Salmonella invasion protein D)	Secretion system, Type III secretion system, Invasion	100	99	1e-193
PP14-04	NM3Sal1A	slrP	Leucine-rich-repeat protein	Secretion system, Type III secretion system, Invasion	94	97	0.0
PP14-04	NM3Sal1A	sopB/sigD	Inositol phosphate phosphatase sopB (EC 3.1.3.-)	Secretion system, Type III secretion system, Invasion	100	99	0.0
PP14-04	NM3Sal1A	sopD2	Secreted effector protein sopD2	Type III secretion system effector	100	99	1e-188
PP14-04	NM3Sal1A	sopE2	G-nucleotide exchange factor SopE	Secretion system, Type III secretion system, Invasion	100	98	1e-133
PP14-04	NM3Sal1A	spaO	Type III secretion inner membrane protein (YscQ, homologous to flagellar export components); Surface presentation of antigens protein SpaO	Secretion system, Type III secretion system, Invasion	100	99	1e-177
PP14-04	NM3Sal1A	spaP	Type III secretion inner membrane protein (YscR, SpaR, HrcR, EscR, homologous to flagellar export components); Surface presentation of antigens protein SpaP	Secretion system, Type III secretion system, Invasion	100	100	1e-123
PP14-04	NM3Sal1A	spaQ	Type III secretion inner membrane protein (YscS, homologous to flagellar export components); Surface presentation of antigens protein SpaQ	Secretion system, Type III secretion system, Invasion	100	100	2e-42
PP14-04	NM3Sal1A	spaR	Surface presentation of antigens protein SpaR; Type III secretion inner membrane protein (YscT, HrcT, SpaR, EscT, EpaR1, homologous to flagellar export components)	Secretion system, Type III secretion system, Invasion	100	100	1e-148
PP14-04	NM3Sal1A	spaS	Type III secretion inner membrane protein (YscU, SpaS, EscU, HrcU, SsaU, homologous to flagellar export components); Surface presentation of antigens protein SpaS	Secretion system, Type III secretion system, Invasion	100	100	1e-199
PP14-04	NM3Sal1A	spiC/ssaB	Type III secretion protein SsaB	Secretion system, Type III secretion system	100	99	8e-68
PP14-04	NM3Sal1A	sptP	Type III secretion injected virulence protein (YopH, tyrosine phosphatase of FAK and p130cas, prevents phagocytosis)	Secretion system, Type III secretion system, Invasion	99	99	1e-311
PP14-04	NM3Sal1A	ssaC	Type III secretion outermembrane pore forming protein (YscC, MxiD, HrcC, InvG)	Secretion system, Type III secretion system	100	99	1e-282
PP14-04	NM3Sal1A	ssaD	Type III secretion protein SsaD	Secretion system, Type III secretion system	100	99	1e-236
PP14-04	NM3Sal1A	ssaE	Secretion system effector SsaE	Secretion system, Type III secretion system	100	98	4e-37
PP14-04	NM3Sal1A	ssaG	Type III secretion protein SsaG	Secretion system, Type III secretion system	100	100	2e-32
PP14-04	NM3Sal1A	ssaI	Type III secretion protein SsaI	Secretion system, Type III secretion system	94	98	3e-37
PP14-04	NM3Sal1A	ssaJ	Type III secretion bridge between inner and outermembrane lipoprotein (YscJ, HrcJ, EscJ, PscJ)	Secretion system, Type III secretion system	100	100	1e-139
PP14-04	NM3Sal1A	ssaK	Type III secretion protein SsaK	Secretion system, Type III secretion system	100	99	1e-126
PP14-04	NM3Sal1A	ssaL	Type III secretion cytoplasmic protein (YscL)	Secretion system, Type III secretion system	100	98	1e-184
PP14-04	NM3Sal1A	ssaM	Type III secretion protein SsaM	Secretion system, Type III secretion system	100	100	5e-68
PP14-04	NM3Sal1A	ssaN	Type III secretion cytoplasmic ATP synthase (EC 3.6.3.14, YscN, SpaL, MxiB, HrcN, EscN)	Secretion system, Type III secretion system	100	99	1e-251
PP14-04	NM3Sal1A	ssaO	Type III secretion spans bacterial envelope protein (YscO)	Secretion system, Type III secretion system	100	100	1e-63
PP14-04	NM3Sal1A	ssaP	Type III secretion protein (YscP)	Secretion system, Type III secretion system	100	100	1e-67
PP14-04	NM3Sal1A	ssaQ	Type III secretion inner membrane protein (YscQ, homologous to flagellar export components)	Secretion system, Type III secretion system	100	99	1e-190
PP14-04	NM3Sal1A	ssaR	Type III secretion inner membrane protein (YscR, SpaR, HrcR, EscR, homologous to flagellar export components)	Secretion system, Type III secretion system	100	100	1e-117
PP14-04	NM3Sal1A	ssaS	Type III secretion inner membrane protein (YscS, homologous to flagellar export components)	Secretion system, Type III secretion system	100	100	2e-41
PP14-04	NM3Sal1A	ssaT	Type III secretion inner membrane protein (YscT, HrcT, SpaR, EscT, EpaR1, homologous to flagellar export components)	Secretion system, Type III secretion system	100	99	1e-145
PP14-04	NM3Sal1A	ssaU	Type III secretion inner membrane protein (YscU, SpaS, EscU, HrcU, SsaU, homologous to flagellar export components)	Secretion system, Type III secretion system	100	100	1e-199
PP14-04	NM3Sal1A	ssaV	Type III secretion inner membrane channel protein (LcrD, HrcV, EscV, SsaV)	Secretion system, Type III secretion system	100	100	0.0
PP14-04	NM3Sal1A	sscA	Secretion system chaperone SscA	Type III secretion system	100	98	3e-87
PP14-04	NM3Sal1A	sscB	Secretion system chaperone SscB	Type III secretion system	100	100	1e-80
PP14-04	NM3Sal1A	sseA	Secretion system effector SseA	Secretion system, Type III secretion system	100	99	7e-54
PP14-04	NM3Sal1A	sseB	Type III secretion effector SseB	Secretion system, Type III secretion system	100	97	1e-105
PP14-04	NM3Sal1A	sseC	Secretion system effector SseC	Secretion system, Type III secretion system	100	97	1e-269
PP14-04	NM3Sal1A	sseD	Secretion system effector SseD	Secretion system, Type III secretion system	100	97	1e-101
PP14-04	NM3Sal1A	sseE	Secretion system effector SseE	Secretion system, Type III secretion system	100	100	1e-74
PP14-04	NM3Sal1A	sseF	Type III secretion effector SseF	Secretion system, Type III secretion system	100	98	1e-142
PP14-04	NM3Sal1A	sseG	Type III secretion effector SseG	Secretion system, Type III secretion system	100	99	1e-131
PP14-04	NM3Sal1A	sseJ	Secreted effector J SseJ	Secretion system, Type III secretion system	100	100	1e-245
PP14-04	NM3Sal1A	sseL	Deubiquitinating protease ElaD	Type III secretion system	92	96	1e-178
PP14-04	NM3Sal1A	steC	Putative inner membrane protein	Secretion system, Type III secretion system	100	98	1e-264
PP14-05	NM4Sal1B	avrA	Type III secretion injected virulence protein (YopP, YopJ, induces apoptosis, prevents cytokine induction, inhibits NFkb activation)	Secretion system, Type III secretion system, Invasion	100	98	1e-161
PP14-05	NM4Sal1B	cheY	Chemotaxis regulator - transmits chemoreceptor signals to flagellar motor components CheY	Chemotaxis	100	90	4e-61
PP14-05	NM4Sal1B	csgA	Major curlin subunit precursor CsgA	Adherence, Fimbrial	100	100	7e-82
PP14-05	NM4Sal1B	csgB	Minor curlin subunit CsgB, nucleation component of curlin monomers	Adherence, Fimbrial	100	99	3e-78
PP14-05	NM4Sal1B	csgC	Putative curli production protein CsgC	Adherence, Fimbrial	100	100	6e-55
PP14-05	NM4Sal1B	csgD	Transcriptional regulator CsgD for 2nd curli operon	Adherence, Fimbrial	100	100	1e-123
PP14-05	NM4Sal1B	csgE	Curli production assembly/transport component CsgE	Adherence, Fimbrial	100	99	1e-70
PP14-05	NM4Sal1B	csgF	Curli production assembly/transport component CsgF	Adherence, Fimbrial	100	100	3e-75
PP14-05	NM4Sal1B	csgG	Curli production assembly/transport component CsgG	Adherence, Fimbrial	100	100	1e-155
PP14-05	NM4Sal1B	entS	Enterobactin exporter EntS	Iron uptake	98	90	1e-213
PP14-05	NM4Sal1B	fepC	Ferric enterobactin transport ATP-binding protein FepC (TC 3.A.1.14.2)	Iron uptake, Siderophore	99	92	1e-138
PP14-05	NM4Sal1B	fimC	Probable fimbrial chaperone SfmC	Adherence, Fimbrial	100	98	1e-125
PP14-05	NM4Sal1B	fimD	Outer membrane usher protein SfmD	Adherence, Fimbrial	100	99	0.0
PP14-05	NM4Sal1B	fimF	Uncharacterized fimbrial-like protein SfmF	Adherence, Fimbrial	100	99	5e-93
PP14-05	NM4Sal1B	fimH	Uncharacterized fimbrial-like protein SfmH	Adherence, Fimbrial	100	98	1e-192
PP14-05	NM4Sal1B	fimI	Fimbriae-like adhesin FimI	Adherence, Fimbrial	100	98	2e-97
PP14-05	NM4Sal1B	gtrB	Bactoprenol glucosyl transferase	Endotoxin	98	91	1e-161
PP14-05	NM4Sal1B	invA	Type III secretion inner membrane channel protein (LcrD, HrcV, EscV, SsaV); Invasion protein InvA	Secretion system, Type III secretion system, Invasion	100	100	0.0
PP14-05	NM4Sal1B	invB	Type III secretion system protein BsaR; Surface presentation of antigens protein SpaK (Invasion protein InvB)	Secretion system, Type III secretion system, Invasion	100	100	1e-72
PP14-05	NM4Sal1B	invC	Type III secretion cytoplasmic ATP synthase (EC 3.6.3.14, YscN, SpaL, MxiB, HrcN, EscN); Probable ATP synthase SpaL (EC 3.6.3.14) (Invasion protein InvC)	Secretion system, Type III secretion system, Invasion	100	100	1e-248
PP14-05	NM4Sal1B	invE	Type III secretion outermembrane contact sensing protein (YopN, Yop4b, LcrE); Invasion protein InvE	Secretion system, Type III secretion system, Invasion	100	100	1e-208
PP14-05	NM4Sal1B	invG	Type III secretion outermembrane pore forming protein (YscC, MxiD, HrcC, InvG); Protein InvG precursor	Secretion system, Type III secretion system, Invasion	100	99	0.0
PP14-05	NM4Sal1B	invH	Invasion protein invH precursor	Secretion system, Type III secretion system, Invasion	100	99	2e-78
PP14-05	NM4Sal1B	invI	Surface presentation of antigens protein SpaM	Secretion system, Type III secretion system, Invasion	100	98	4e-76
PP14-05	NM4Sal1B	invJ	Type III secretion host injection and negative regulator protein (YopD); Surface presentation of antigens protein SpaN (Invasion protein InvJ)	Secretion system, Type III secretion system, Invasion	100	98	1e-191
PP14-05	NM4Sal1B	lpfA	Long polar fimbria protein A	Adherence, Fimbrial	100	97	3e-90
PP14-05	NM4Sal1B	lpfB	Chaperone protein LpfB	Adherence, Fimbrial	100	99	1e-129
PP14-05	NM4Sal1B	lpfC	Outer membrane usher protein LpfC	Adherence, Fimbrial	100	99	0.0
PP14-05	NM4Sal1B	lpfE	Protein LpfE	Adherence, Fimbrial	100	98	1e-95
PP14-05	NM4Sal1B	mgtB	Mg(2+) transport ATPase, P-type (EC 3.6.3.2)	Magnesium uptake	100	99	0.0
PP14-05	NM4Sal1B	mgtC	Mg(2+)-transport-ATPase-associated protein MgtC	Magnesium uptake	100	99	1e-124
PP14-05	NM4Sal1B	mig-14	Putative transcription activator mig-14	Resistance to antimicrobial peptides	100	95	1e-173
PP14-05	NM4Sal1B	misL	Autotransporter	Adherence, Nonfimbrial, Autotransporter	100	98	0.0
PP14-05	NM4Sal1B	ompA	Outer membrane protein A precursor	Invasion, Serum resistance	94	92	1e-191
PP14-05	NM4Sal1B	orgA	Oxygen-regulated invasion protein OrgA	Secretion system, Type III secretion system, Invasion	100	98	1e-108
PP14-05	NM4Sal1B	orgB	OrgB protein, associated with InvC ATPase of type III secretion system	Secretion system, Type III secretion system, Invasion	99	100	1e-127
PP14-05	NM4Sal1B	orgC	Putative effector protein OrgC of SPI-1 type III secretion system	Secretion system, Type III secretion system, Invasion	100	97	2e-78
PP14-05	NM4Sal1B	pipB	Pentapeptide repeat family protein	Type III secretion system effector	100	96	1e-163
PP14-05	NM4Sal1B	prgH	MxiG protein; Pathogenicity 1 island effector protein	Secretion system, Type III secretion system, Invasion	95	99	1e-230
PP14-05	NM4Sal1B	prgI	MxiH protein; Type III secretion cytoplasmic protein (YscF)	Secretion system, Type III secretion system, Invasion	100	96	4e-37
PP14-05	NM4Sal1B	prgJ	Pathogenicity 1 island effector protein	Secretion system, Type III secretion system, Invasion	100	100	5e-48
PP14-05	NM4Sal1B	prgK	Type III secretion bridge between inner and outermembrane lipoprotein (YscJ, HrcJ, EscJ, PscJ)	Secretion system, Type III secretion system, Invasion	100	100	1e-141
PP14-05	NM4Sal1B	sicA	Chaperone protein SicA (Salmonella invasin chaperone)	Secretion system, Type III secretion system, Invasion	100	100	4e-93
PP14-05	NM4Sal1B	sicP	Chaperone protein SicP	Secretion system, Type III secretion system, Invasion	100	99	2e-68
PP14-05	NM4Sal1B	sifA	SifA protein	Secretion system, Type III secretion system	100	90	1e-174
PP14-05	NM4Sal1B	sifB	Secreted effector protein	Type III secretion system effector	100	93	1e-174
PP14-05	NM4Sal1B	sinH	Adherence and invasion outermembrane protein (Inv, enhances Peyer's patches colonization)	Adherence, Nonfimbrial	100	99	0.0
PP14-05	NM4Sal1B	sipA/sspA	Type III secretion injected virulence protein (YopE)	Secretion system, Type III secretion system, Invasion	100	97	0.0
PP14-05	NM4Sal1B	sipB/sspB	Cell invasion protein SipB	Secretion system, Type III secretion system, Invasion	100	99	0.0
PP14-05	NM4Sal1B	sipC/sspC	Type III secretion negative modulator of injection (YopK, YopQ, controls size of translocator pore); Cell invasion protein sipC (Effector protein SipC)	Secretion system, Type III secretion system, Invasion	100	99	1e-222
PP14-05	NM4Sal1B	sipD	Type III secretion host injection protein (YopB); Cell invasion protein SipD (Salmonella invasion protein D)	Secretion system, Type III secretion system, Invasion	100	98	1e-190
PP14-05	NM4Sal1B	slrP	Leucine-rich-repeat protein	Secretion system, Type III secretion system, Invasion	94	94	0.0
PP14-05	NM4Sal1B	sopA	E3 ubiquitin-protein ligase SopA	Secretion system, Type III secretion system, Invasion	100	96	0.0
PP14-05	NM4Sal1B	sopB/sigD	Inositol phosphate phosphatase sopB (EC 3.1.3.-)	Secretion system, Type III secretion system, Invasion	100	97	0.0
PP14-05	NM4Sal1B	sopE2	G-nucleotide exchange factor SopE	Secretion system, Type III secretion system, Invasion	100	96	1e-131
PP14-05	NM4Sal1B	spaO	Type III secretion inner membrane protein (YscQ, homologous to flagellar export components); Surface presentation of antigens protein SpaO	Secretion system, Type III secretion system, Invasion	100	100	1e-178
PP14-05	NM4Sal1B	spaP	Type III secretion inner membrane protein (YscR, SpaR, HrcR, EscR, homologous to flagellar export components); Surface presentation of antigens protein SpaP	Secretion system, Type III secretion system, Invasion	100	100	1e-123
PP14-05	NM4Sal1B	spaQ	Type III secretion inner membrane protein (YscS, homologous to flagellar export components); Surface presentation of antigens protein SpaQ	Secretion system, Type III secretion system, Invasion	100	100	2e-42
PP14-05	NM4Sal1B	spaR	Surface presentation of antigens protein SpaR; Type III secretion inner membrane protein (YscT, HrcT, SpaR, EscT, EpaR1, homologous to flagellar export components)	Secretion system, Type III secretion system, Invasion	100	100	1e-148
PP14-05	NM4Sal1B	spaS	Type III secretion inner membrane protein (YscU, SpaS, EscU, HrcU, SsaU, homologous to flagellar export components); Surface presentation of antigens protein SpaS	Secretion system, Type III secretion system, Invasion	100	99	1e-199
PP14-05	NM4Sal1B	spiC/ssaB	Type III secretion protein SsaB	Secretion system, Type III secretion system	100	99	5e-68
PP14-05	NM4Sal1B	sptP	Type III secretion injected virulence protein (YopH, tyrosine phosphatase of FAK and p130cas, prevents phagocytosis)	Secretion system, Type III secretion system, Invasion	99	97	1e-305
PP14-05	NM4Sal1B	ssaC	Type III secretion outermembrane pore forming protein (YscC, MxiD, HrcC, InvG)	Secretion system, Type III secretion system	100	99	1e-281
PP14-05	NM4Sal1B	ssaD	Type III secretion protein SsaD	Secretion system, Type III secretion system	100	99	1e-235
PP14-05	NM4Sal1B	ssaE	Secretion system effector SsaE	Secretion system, Type III secretion system	100	98	3e-37
PP14-05	NM4Sal1B	ssaG	Type III secretion protein SsaG	Secretion system, Type III secretion system	100	100	2e-32
PP14-05	NM4Sal1B	ssaI	Type III secretion protein SsaI	Secretion system, Type III secretion system	93	96	8e-36
PP14-05	NM4Sal1B	ssaJ	Type III secretion bridge between inner and outermembrane lipoprotein (YscJ, HrcJ, EscJ, PscJ)	Secretion system, Type III secretion system	99	98	1e-124
PP14-05	NM4Sal1B	ssaK	Type III secretion protein SsaK	Secretion system, Type III secretion system	100	98	1e-123
PP14-05	NM4Sal1B	ssaL	Type III secretion cytoplasmic protein (YscL)	Secretion system, Type III secretion system	100	99	1e-186
PP14-05	NM4Sal1B	ssaM	Type III secretion protein SsaM	Secretion system, Type III secretion system	100	97	1e-66
PP14-05	NM4Sal1B	ssaN	Type III secretion cytoplasmic ATP synthase (EC 3.6.3.14, YscN, SpaL, MxiB, HrcN, EscN)	Secretion system, Type III secretion system	100	99	1e-251
PP14-05	NM4Sal1B	ssaO	Type III secretion spans bacterial envelope protein (YscO)	Secretion system, Type III secretion system	99	100	2e-61
PP14-05	NM4Sal1B	ssaP	Type III secretion protein (YscP)	Secretion system, Type III secretion system	100	98	4e-67
PP14-05	NM4Sal1B	ssaQ	Type III secretion inner membrane protein (YscQ, homologous to flagellar export components)	Secretion system, Type III secretion system	100	98	1e-188
PP14-05	NM4Sal1B	ssaR	Type III secretion inner membrane protein (YscR, SpaR, HrcR, EscR, homologous to flagellar export components)	Secretion system, Type III secretion system	100	100	1e-117
PP14-05	NM4Sal1B	ssaS	Type III secretion inner membrane protein (YscS, homologous to flagellar export components)	Secretion system, Type III secretion system	100	100	2e-41
PP14-05	NM4Sal1B	ssaT	Type III secretion inner membrane protein (YscT, HrcT, SpaR, EscT, EpaR1, homologous to flagellar export components)	Secretion system, Type III secretion system	100	97	1e-144
PP14-05	NM4Sal1B	ssaU	Type III secretion inner membrane protein (YscU, SpaS, EscU, HrcU, SsaU, homologous to flagellar export components)	Secretion system, Type III secretion system	100	99	1e-198
PP14-05	NM4Sal1B	ssaV	Type III secretion inner membrane channel protein (LcrD, HrcV, EscV, SsaV)	Secretion system, Type III secretion system	100	99	0.0
PP14-05	NM4Sal1B	sscA	Secretion system chaperone SscA	Type III secretion system	100	98	1e-87
PP14-05	NM4Sal1B	sscB	Secretion system chaperone SscB	Type III secretion system	100	100	2e-79
PP14-05	NM4Sal1B	sseA	Secretion system effector SseA	Secretion system, Type III secretion system	100	99	3e-53
PP14-05	NM4Sal1B	sseB	Type III secretion effector SseB	Secretion system, Type III secretion system	100	94	1e-101
PP14-05	NM4Sal1B	sseC	Secretion system effector SseC	Secretion system, Type III secretion system	100	93	1e-257
PP14-05	NM4Sal1B	sseD	Secretion system effector SseD	Secretion system, Type III secretion system	100	92	4e-95
PP14-05	NM4Sal1B	sseE	Secretion system effector SseE	Secretion system, Type III secretion system	100	98	1e-73
PP14-05	NM4Sal1B	sseF	Type III secretion effector SseF	Secretion system, Type III secretion system	100	97	1e-140
PP14-05	NM4Sal1B	sseG	Type III secretion effector SseG	Secretion system, Type III secretion system	100	97	1e-128
PP14-05	NM4Sal1B	sseJ	Secreted effector J SseJ	Secretion system, Type III secretion system	100	99	1e-244
PP14-05	NM4Sal1B	sseK1	Protein-arginine N-acetylglucosaminyltransferase effector, Salmonella secretion effector K1	Type III secretion system effector	98	98	1e-198
PP14-05	NM4Sal1B	sseK2	Type III secretion system effector arginine glycosyltransferase SseK2	Type III secretion system effector	100	98	1e-197
PP14-05	NM4Sal1B	sseL	Deubiquitinating protease ElaD	Type III secretion system	92	92	1e-171
PP14-05	NM4Sal1B	steC	Putative inner membrane protein	Secretion system, Type III secretion system	100	92	1e-248
PP14-06	NM5Sal1B	cheY	Chemotaxis regulator - transmits chemoreceptor signals to flagellar motor components CheY	Chemotaxis	100	90	4e-61
PP14-06	NM5Sal1B	csgA	Major curlin subunit precursor CsgA	Adherence, Fimbrial	100	100	7e-82
PP14-06	NM5Sal1B	csgB	Minor curlin subunit CsgB, nucleation component of curlin monomers	Adherence, Fimbrial	100	100	8e-79
PP14-06	NM5Sal1B	csgC	Putative curli production protein CsgC	Adherence, Fimbrial	100	100	6e-55
PP14-06	NM5Sal1B	csgD	Transcriptional regulator CsgD for 2nd curli operon	Adherence, Fimbrial	100	100	1e-123
PP14-06	NM5Sal1B	csgE	Curli production assembly/transport component CsgE	Adherence, Fimbrial	100	100	6e-71
PP14-06	NM5Sal1B	csgF	Curli production assembly/transport component CsgF	Adherence, Fimbrial	100	100	3e-75
PP14-06	NM5Sal1B	csgG	Curli production assembly/transport component CsgG	Adherence, Fimbrial	100	100	1e-155
PP14-06	NM5Sal1B	entS	Enterobactin exporter EntS	Iron uptake	98	90	1e-213
PP14-06	NM5Sal1B	fepC	Ferric enterobactin transport ATP-binding protein FepC (TC 3.A.1.14.2)	Iron uptake, Siderophore	99	92	1e-138
PP14-06	NM5Sal1B	fimC	Probable fimbrial chaperone SfmC	Adherence, Fimbrial	100	98	1e-125
PP14-06	NM5Sal1B	fimD	Outer membrane usher protein SfmD	Adherence, Fimbrial	100	98	0.0
PP14-06	NM5Sal1B	fimF	Uncharacterized fimbrial-like protein SfmF	Adherence, Fimbrial	100	100	2e-93
PP14-06	NM5Sal1B	fimH	Uncharacterized fimbrial-like protein SfmH	Adherence, Fimbrial	100	98	1e-190
PP14-06	NM5Sal1B	fimI	Fimbriae-like adhesin FimI	Adherence, Fimbrial	100	98	4e-97
PP14-06	NM5Sal1B	gogB	Leucine-rich-repeat protein	Type III secretion system	99	98	1e-286
PP14-06	NM5Sal1B	invA	Type III secretion inner membrane channel protein (LcrD, HrcV, EscV, SsaV); Invasion protein InvA	Secretion system, Type III secretion system, Invasion	100	100	0.0
PP14-06	NM5Sal1B	invB	Type III secretion system protein BsaR; Surface presentation of antigens protein SpaK (Invasion protein InvB)	Secretion system, Type III secretion system, Invasion	100	100	1e-72
PP14-06	NM5Sal1B	invC	Type III secretion cytoplasmic ATP synthase (EC 3.6.3.14, YscN, SpaL, MxiB, HrcN, EscN); Probable ATP synthase SpaL (EC 3.6.3.14) (Invasion protein InvC)	Secretion system, Type III secretion system, Invasion	100	100	1e-248
PP14-06	NM5Sal1B	invE	Type III secretion outermembrane contact sensing protein (YopN, Yop4b, LcrE); Invasion protein InvE	Secretion system, Type III secretion system, Invasion	100	100	1e-208
PP14-06	NM5Sal1B	invG	Type III secretion outermembrane pore forming protein (YscC, MxiD, HrcC, InvG); Protein InvG precursor	Secretion system, Type III secretion system, Invasion	100	100	0.0
PP14-06	NM5Sal1B	invH	Invasion protein invH precursor	Secretion system, Type III secretion system, Invasion	100	99	2e-78
PP14-06	NM5Sal1B	invI	Surface presentation of antigens protein SpaM	Secretion system, Type III secretion system, Invasion	100	100	3e-77
PP14-06	NM5Sal1B	invJ	Type III secretion host injection and negative regulator protein (YopD); Surface presentation of antigens protein SpaN (Invasion protein InvJ)	Secretion system, Type III secretion system, Invasion	100	99	1e-192
PP14-06	NM5Sal1B	lpfA	Long polar fimbria protein A	Adherence, Fimbrial	100	100	3e-93
PP14-06	NM5Sal1B	lpfB	Chaperone protein LpfB	Adherence, Fimbrial	100	99	1e-128
PP14-06	NM5Sal1B	lpfC	Outer membrane usher protein LpfC	Adherence, Fimbrial	100	99	0.0
PP14-06	NM5Sal1B	lpfD	Protein LpfD	Adherence, Fimbrial	100	100	1e-208
PP14-06	NM5Sal1B	lpfE	Protein LpfE	Adherence, Fimbrial	100	100	7e-97
PP14-06	NM5Sal1B	mgtB	Mg(2+) transport ATPase, P-type (EC 3.6.3.2)	Magnesium uptake	100	99	0.0
PP14-06	NM5Sal1B	mgtC	Mg(2+)-transport-ATPase-associated protein MgtC	Magnesium uptake	100	99	1e-125
PP14-06	NM5Sal1B	mig-14	Putative transcription activator mig-14	Resistance to antimicrobial peptides	100	98	1e-178
PP14-06	NM5Sal1B	misL	Autotransporter	Adherence, Nonfimbrial, Autotransporter	100	99	0.0
PP14-06	NM5Sal1B	ompA	Outer membrane protein A precursor	Invasion, Serum resistance	94	92	1e-191
PP14-06	NM5Sal1B	orgA	Oxygen-regulated invasion protein OrgA	Secretion system, Type III secretion system, Invasion	100	100	1e-109
PP14-06	NM5Sal1B	orgB	OrgB protein, associated with InvC ATPase of type III secretion system	Secretion system, Type III secretion system, Invasion	100	100	1e-129
PP14-06	NM5Sal1B	orgC	Putative effector protein OrgC of SPI-1 type III secretion system	Secretion system, Type III secretion system, Invasion	100	98	2e-79
PP14-06	NM5Sal1B	pipB	Pentapeptide repeat family protein	Type III secretion system effector	100	98	1e-166
PP14-06	NM5Sal1B	pipB2	Secreted effector protein	Type III secretion system effector	100	99	1e-199
PP14-06	NM5Sal1B	prgH	MxiG protein; Pathogenicity 1 island effector protein	Secretion system, Type III secretion system, Invasion	95	100	1e-231
PP14-06	NM5Sal1B	prgI	MxiH protein; Type III secretion cytoplasmic protein (YscF)	Secretion system, Type III secretion system, Invasion	100	100	1e-38
PP14-06	NM5Sal1B	prgJ	Pathogenicity 1 island effector protein	Secretion system, Type III secretion system, Invasion	100	100	5e-48
PP14-06	NM5Sal1B	prgK	Type III secretion bridge between inner and outermembrane lipoprotein (YscJ, HrcJ, EscJ, PscJ)	Secretion system, Type III secretion system, Invasion	100	100	1e-141
PP14-06	NM5Sal1B	sicA	Chaperone protein SicA (Salmonella invasin chaperone)	Secretion system, Type III secretion system, Invasion	100	100	4e-93
PP14-06	NM5Sal1B	sicP	Chaperone protein SicP	Secretion system, Type III secretion system, Invasion	100	100	5e-69
PP14-06	NM5Sal1B	sifA	SifA protein	Secretion system, Type III secretion system	100	97	1e-192
PP14-06	NM5Sal1B	sifB	Secreted effector protein	Type III secretion system effector	100	98	1e-181
PP14-06	NM5Sal1B	sinH	Adherence and invasion outermembrane protein (Inv, enhances Peyer's patches colonization)	Adherence, Nonfimbrial	100	99	0.0
PP14-06	NM5Sal1B	sipA/sspA	Type III secretion injected virulence protein (YopE)	Secretion system, Type III secretion system, Invasion	100	99	0.0
PP14-06	NM5Sal1B	sipB/sspB	Cell invasion protein SipB	Secretion system, Type III secretion system, Invasion	100	99	0.0
PP14-06	NM5Sal1B	sipC/sspC	Type III secretion negative modulator of injection (YopK, YopQ, controls size of translocator pore); Cell invasion protein sipC (Effector protein SipC)	Secretion system, Type III secretion system, Invasion	100	100	1e-222
PP14-06	NM5Sal1B	sipD	Type III secretion host injection protein (YopB); Cell invasion protein SipD (Salmonella invasion protein D)	Secretion system, Type III secretion system, Invasion	100	99	1e-193
PP14-06	NM5Sal1B	slrP	Leucine-rich-repeat protein	Secretion system, Type III secretion system, Invasion	100	99	0.0
PP14-06	NM5Sal1B	sodCI	Superoxide dismutase [Cu-Zn] precursor (EC 1.15.1.1)	Stress protein	100	100	1e-102
PP14-06	NM5Sal1B	sopB/sigD	Inositol phosphate phosphatase sopB (EC 3.1.3.-)	Secretion system, Type III secretion system, Invasion	100	99	0.0
PP14-06	NM5Sal1B	sopD2	Secreted effector protein sopD2	Type III secretion system effector	100	99	1e-187
PP14-06	NM5Sal1B	sopE2	G-nucleotide exchange factor SopE	Secretion system, Type III secretion system, Invasion	100	100	1e-135
PP14-06	NM5Sal1B	spaO	Type III secretion inner membrane protein (YscQ, homologous to flagellar export components); Surface presentation of antigens protein SpaO	Secretion system, Type III secretion system, Invasion	100	100	1e-178
PP14-06	NM5Sal1B	spaP	Type III secretion inner membrane protein (YscR, SpaR, HrcR, EscR, homologous to flagellar export components); Surface presentation of antigens protein SpaP	Secretion system, Type III secretion system, Invasion	100	100	1e-123
PP14-06	NM5Sal1B	spaQ	Type III secretion inner membrane protein (YscS, homologous to flagellar export components); Surface presentation of antigens protein SpaQ	Secretion system, Type III secretion system, Invasion	100	100	2e-42
PP14-06	NM5Sal1B	spaR	Surface presentation of antigens protein SpaR; Type III secretion inner membrane protein (YscT, HrcT, SpaR, EscT, EpaR1, homologous to flagellar export components)	Secretion system, Type III secretion system, Invasion	100	99	1e-147
PP14-06	NM5Sal1B	spaS	Type III secretion inner membrane protein (YscU, SpaS, EscU, HrcU, SsaU, homologous to flagellar export components); Surface presentation of antigens protein SpaS	Secretion system, Type III secretion system, Invasion	100	99	1e-199
PP14-06	NM5Sal1B	spiC/ssaB	Type III secretion protein SsaB	Secretion system, Type III secretion system	100	100	2e-68
PP14-06	NM5Sal1B	sptP	Type III secretion injected virulence protein (YopH, tyrosine phosphatase of FAK and p130cas, prevents phagocytosis)	Secretion system, Type III secretion system, Invasion	99	99	1e-311
PP14-06	NM5Sal1B	ssaC	Type III secretion outermembrane pore forming protein (YscC, MxiD, HrcC, InvG)	Secretion system, Type III secretion system	100	99	1e-282
PP14-06	NM5Sal1B	ssaD	Type III secretion protein SsaD	Secretion system, Type III secretion system	100	99	1e-236
PP14-06	NM5Sal1B	ssaE	Secretion system effector SsaE	Secretion system, Type III secretion system	100	100	1e-37
PP14-06	NM5Sal1B	ssaG	Type III secretion protein SsaG	Secretion system, Type III secretion system	100	100	2e-32
PP14-06	NM5Sal1B	ssaI	Type III secretion protein SsaI	Secretion system, Type III secretion system	94	100	1e-37
PP14-06	NM5Sal1B	ssaJ	Type III secretion bridge between inner and outermembrane lipoprotein (YscJ, HrcJ, EscJ, PscJ)	Secretion system, Type III secretion system	100	98	1e-137
PP14-06	NM5Sal1B	ssaK	Type III secretion protein SsaK	Secretion system, Type III secretion system	100	99	1e-125
PP14-06	NM5Sal1B	ssaL	Type III secretion cytoplasmic protein (YscL)	Secretion system, Type III secretion system	100	98	1e-184
PP14-06	NM5Sal1B	ssaM	Type III secretion protein SsaM	Secretion system, Type III secretion system	100	100	5e-68
PP14-06	NM5Sal1B	ssaN	Type III secretion cytoplasmic ATP synthase (EC 3.6.3.14, YscN, SpaL, MxiB, HrcN, EscN)	Secretion system, Type III secretion system	100	99	1e-251
PP14-06	NM5Sal1B	ssaO	Type III secretion spans bacterial envelope protein (YscO)	Secretion system, Type III secretion system	100	100	1e-63
PP14-06	NM5Sal1B	ssaP	Type III secretion protein (YscP)	Secretion system, Type III secretion system	100	100	1e-67
PP14-06	NM5Sal1B	ssaQ	Type III secretion inner membrane protein (YscQ, homologous to flagellar export components)	Secretion system, Type III secretion system	100	99	1e-190
PP14-06	NM5Sal1B	ssaR	Type III secretion inner membrane protein (YscR, SpaR, HrcR, EscR, homologous to flagellar export components)	Secretion system, Type III secretion system	100	99	1e-116
PP14-06	NM5Sal1B	ssaS	Type III secretion inner membrane protein (YscS, homologous to flagellar export components)	Secretion system, Type III secretion system	100	100	2e-41
PP14-06	NM5Sal1B	ssaT	Type III secretion inner membrane protein (YscT, HrcT, SpaR, EscT, EpaR1, homologous to flagellar export components)	Secretion system, Type III secretion system	100	98	1e-144
PP14-06	NM5Sal1B	ssaU	Type III secretion inner membrane protein (YscU, SpaS, EscU, HrcU, SsaU, homologous to flagellar export components)	Secretion system, Type III secretion system	100	99	1e-198
PP14-06	NM5Sal1B	ssaV	Type III secretion inner membrane channel protein (LcrD, HrcV, EscV, SsaV)	Secretion system, Type III secretion system	100	100	0.0
PP14-06	NM5Sal1B	sscA	Secretion system chaperone SscA	Type III secretion system	100	98	3e-87
PP14-06	NM5Sal1B	sscB	Secretion system chaperone SscB	Type III secretion system	100	100	2e-79
PP14-06	NM5Sal1B	sseA	Secretion system effector SseA	Secretion system, Type III secretion system	100	99	3e-53
PP14-06	NM5Sal1B	sseB	Type III secretion effector SseB	Secretion system, Type III secretion system	100	100	1e-107
PP14-06	NM5Sal1B	sseC	Secretion system effector SseC	Secretion system, Type III secretion system	100	97	1e-269
PP14-06	NM5Sal1B	sseD	Secretion system effector SseD	Secretion system, Type III secretion system	100	97	1e-101
PP14-06	NM5Sal1B	sseE	Secretion system effector SseE	Secretion system, Type III secretion system	100	99	5e-74
PP14-06	NM5Sal1B	sseF	Type III secretion effector SseF	Secretion system, Type III secretion system	100	98	1e-142
PP14-06	NM5Sal1B	sseG	Type III secretion effector SseG	Secretion system, Type III secretion system	100	99	1e-130
PP14-06	NM5Sal1B	sseJ	Secreted effector J SseJ	Secretion system, Type III secretion system	100	99	1e-245
PP14-06	NM5Sal1B	sseK1	Protein-arginine N-acetylglucosaminyltransferase effector, Salmonella secretion effector K1	Type III secretion system effector	98	99	1e-199
PP14-06	NM5Sal1B	sseK2	Type III secretion system effector arginine glycosyltransferase SseK2	Type III secretion system effector	100	97	1e-197
PP14-06	NM5Sal1B	sseL	Deubiquitinating protease ElaD	Type III secretion system	92	94	1e-174
PP14-06	NM5Sal1B	steA	Secreted effector protein SteA	Type III secretion system effector	100	94	1e-113
PP14-06	NM5Sal1B	steC	Putative inner membrane protein	Secretion system, Type III secretion system	100	97	1e-264
PP14-07	NM5Sal2B	avrA	Type III secretion injected virulence protein (YopP, YopJ, induces apoptosis, prevents cytokine induction, inhibits NFkb activation)	Secretion system, Type III secretion system, Invasion	100	98	1e-161
PP14-07	NM5Sal2B	cheY	Chemotaxis regulator - transmits chemoreceptor signals to flagellar motor components CheY	Chemotaxis	100	90	4e-61
PP14-07	NM5Sal2B	csgA	Major curlin subunit precursor CsgA	Adherence, Fimbrial	100	100	7e-82
PP14-07	NM5Sal2B	csgB	Minor curlin subunit CsgB, nucleation component of curlin monomers	Adherence, Fimbrial	100	99	3e-78
PP14-07	NM5Sal2B	csgC	Putative curli production protein CsgC	Adherence, Fimbrial	100	100	6e-55
PP14-07	NM5Sal2B	csgD	Transcriptional regulator CsgD for 2nd curli operon	Adherence, Fimbrial	100	100	1e-123
PP14-07	NM5Sal2B	csgE	Curli production assembly/transport component CsgE	Adherence, Fimbrial	100	99	1e-70
PP14-07	NM5Sal2B	csgF	Curli production assembly/transport component CsgF	Adherence, Fimbrial	100	100	3e-75
PP14-07	NM5Sal2B	csgG	Curli production assembly/transport component CsgG	Adherence, Fimbrial	100	100	1e-155
PP14-07	NM5Sal2B	entS	Enterobactin exporter EntS	Iron uptake	98	90	1e-213
PP14-07	NM5Sal2B	fepC	Ferric enterobactin transport ATP-binding protein FepC (TC 3.A.1.14.2)	Iron uptake, Siderophore	99	92	1e-138
PP14-07	NM5Sal2B	fimC	Probable fimbrial chaperone SfmC	Adherence, Fimbrial	100	98	1e-125
PP14-07	NM5Sal2B	fimD	Outer membrane usher protein SfmD	Adherence, Fimbrial	100	99	0.0
PP14-07	NM5Sal2B	fimF	Uncharacterized fimbrial-like protein SfmF	Adherence, Fimbrial	100	99	5e-93
PP14-07	NM5Sal2B	fimH	Uncharacterized fimbrial-like protein SfmH	Adherence, Fimbrial	100	98	1e-192
PP14-07	NM5Sal2B	fimI	Fimbriae-like adhesin FimI	Adherence, Fimbrial	100	98	2e-97
PP14-07	NM5Sal2B	gtrB	Bactoprenol glucosyl transferase	Endotoxin	98	91	1e-161
PP14-07	NM5Sal2B	invA	Type III secretion inner membrane channel protein (LcrD, HrcV, EscV, SsaV); Invasion protein InvA	Secretion system, Type III secretion system, Invasion	100	100	0.0
PP14-07	NM5Sal2B	invB	Type III secretion system protein BsaR; Surface presentation of antigens protein SpaK (Invasion protein InvB)	Secretion system, Type III secretion system, Invasion	100	100	1e-72
PP14-07	NM5Sal2B	invC	Type III secretion cytoplasmic ATP synthase (EC 3.6.3.14, YscN, SpaL, MxiB, HrcN, EscN); Probable ATP synthase SpaL (EC 3.6.3.14) (Invasion protein InvC)	Secretion system, Type III secretion system, Invasion	100	100	1e-248
PP14-07	NM5Sal2B	invE	Type III secretion outermembrane contact sensing protein (YopN, Yop4b, LcrE); Invasion protein InvE	Secretion system, Type III secretion system, Invasion	100	100	1e-208
PP14-07	NM5Sal2B	invG	Type III secretion outermembrane pore forming protein (YscC, MxiD, HrcC, InvG); Protein InvG precursor	Secretion system, Type III secretion system, Invasion	100	99	0.0
PP14-07	NM5Sal2B	invH	Invasion protein invH precursor	Secretion system, Type III secretion system, Invasion	100	99	2e-78
PP14-07	NM5Sal2B	invI	Surface presentation of antigens protein SpaM	Secretion system, Type III secretion system, Invasion	100	98	4e-76
PP14-07	NM5Sal2B	invJ	Type III secretion host injection and negative regulator protein (YopD); Surface presentation of antigens protein SpaN (Invasion protein InvJ)	Secretion system, Type III secretion system, Invasion	100	98	1e-191
PP14-07	NM5Sal2B	lpfA	Long polar fimbria protein A	Adherence, Fimbrial	100	97	3e-90
PP14-07	NM5Sal2B	lpfB	Chaperone protein LpfB	Adherence, Fimbrial	100	99	1e-129
PP14-07	NM5Sal2B	lpfC	Outer membrane usher protein LpfC	Adherence, Fimbrial	100	99	0.0
PP14-07	NM5Sal2B	lpfE	Protein LpfE	Adherence, Fimbrial	100	98	1e-95
PP14-07	NM5Sal2B	mgtB	Mg(2+) transport ATPase, P-type (EC 3.6.3.2)	Magnesium uptake	100	99	0.0
PP14-07	NM5Sal2B	mgtC	Mg(2+)-transport-ATPase-associated protein MgtC	Magnesium uptake	100	99	1e-124
PP14-07	NM5Sal2B	mig-14	Putative transcription activator mig-14	Resistance to antimicrobial peptides	100	95	1e-173
PP14-07	NM5Sal2B	misL	Autotransporter	Adherence, Nonfimbrial, Autotransporter	100	98	0.0
PP14-07	NM5Sal2B	ompA	Outer membrane protein A precursor	Invasion, Serum resistance	94	92	1e-191
PP14-07	NM5Sal2B	orgA	Oxygen-regulated invasion protein OrgA	Secretion system, Type III secretion system, Invasion	100	98	1e-108
PP14-07	NM5Sal2B	orgB	OrgB protein, associated with InvC ATPase of type III secretion system	Secretion system, Type III secretion system, Invasion	99	100	1e-127
PP14-07	NM5Sal2B	orgC	Putative effector protein OrgC of SPI-1 type III secretion system	Secretion system, Type III secretion system, Invasion	100	97	2e-78
PP14-07	NM5Sal2B	pipB	Pentapeptide repeat family protein	Type III secretion system effector	100	96	1e-163
PP14-07	NM5Sal2B	prgH	MxiG protein; Pathogenicity 1 island effector protein	Secretion system, Type III secretion system, Invasion	95	99	1e-230
PP14-07	NM5Sal2B	prgI	MxiH protein; Type III secretion cytoplasmic protein (YscF)	Secretion system, Type III secretion system, Invasion	100	96	4e-37
PP14-07	NM5Sal2B	prgJ	Pathogenicity 1 island effector protein	Secretion system, Type III secretion system, Invasion	100	100	5e-48
PP14-07	NM5Sal2B	prgK	Type III secretion bridge between inner and outermembrane lipoprotein (YscJ, HrcJ, EscJ, PscJ)	Secretion system, Type III secretion system, Invasion	100	100	1e-141
PP14-07	NM5Sal2B	sicA	Chaperone protein SicA (Salmonella invasin chaperone)	Secretion system, Type III secretion system, Invasion	100	100	4e-93
PP14-07	NM5Sal2B	sicP	Chaperone protein SicP	Secretion system, Type III secretion system, Invasion	100	99	2e-68
PP14-07	NM5Sal2B	sifA	SifA protein	Secretion system, Type III secretion system	100	90	1e-174
PP14-07	NM5Sal2B	sifB	Secreted effector protein	Type III secretion system effector	100	93	1e-174
PP14-07	NM5Sal2B	sinH	Adherence and invasion outermembrane protein (Inv, enhances Peyer's patches colonization)	Adherence, Nonfimbrial	100	99	0.0
PP14-07	NM5Sal2B	sipA/sspA	Type III secretion injected virulence protein (YopE)	Secretion system, Type III secretion system, Invasion	100	97	0.0
PP14-07	NM5Sal2B	sipB/sspB	Cell invasion protein SipB	Secretion system, Type III secretion system, Invasion	100	99	0.0
PP14-07	NM5Sal2B	sipC/sspC	Type III secretion negative modulator of injection (YopK, YopQ, controls size of translocator pore); Cell invasion protein sipC (Effector protein SipC)	Secretion system, Type III secretion system, Invasion	100	99	1e-222
PP14-07	NM5Sal2B	sipD	Type III secretion host injection protein (YopB); Cell invasion protein SipD (Salmonella invasion protein D)	Secretion system, Type III secretion system, Invasion	100	98	1e-190
PP14-07	NM5Sal2B	slrP	Leucine-rich-repeat protein	Secretion system, Type III secretion system, Invasion	94	94	0.0
PP14-07	NM5Sal2B	sopA	E3 ubiquitin-protein ligase SopA	Secretion system, Type III secretion system, Invasion	100	96	0.0
PP14-07	NM5Sal2B	sopB/sigD	Inositol phosphate phosphatase sopB (EC 3.1.3.-)	Secretion system, Type III secretion system, Invasion	100	97	0.0
PP14-07	NM5Sal2B	sopE2	G-nucleotide exchange factor SopE	Secretion system, Type III secretion system, Invasion	100	96	1e-131
PP14-07	NM5Sal2B	spaO	Type III secretion inner membrane protein (YscQ, homologous to flagellar export components); Surface presentation of antigens protein SpaO	Secretion system, Type III secretion system, Invasion	100	100	1e-178
PP14-07	NM5Sal2B	spaP	Type III secretion inner membrane protein (YscR, SpaR, HrcR, EscR, homologous to flagellar export components); Surface presentation of antigens protein SpaP	Secretion system, Type III secretion system, Invasion	100	100	1e-123
PP14-07	NM5Sal2B	spaQ	Type III secretion inner membrane protein (YscS, homologous to flagellar export components); Surface presentation of antigens protein SpaQ	Secretion system, Type III secretion system, Invasion	100	100	2e-42
PP14-07	NM5Sal2B	spaR	Surface presentation of antigens protein SpaR; Type III secretion inner membrane protein (YscT, HrcT, SpaR, EscT, EpaR1, homologous to flagellar export components)	Secretion system, Type III secretion system, Invasion	100	100	1e-148
PP14-07	NM5Sal2B	spaS	Type III secretion inner membrane protein (YscU, SpaS, EscU, HrcU, SsaU, homologous to flagellar export components); Surface presentation of antigens protein SpaS	Secretion system, Type III secretion system, Invasion	100	99	1e-199
PP14-07	NM5Sal2B	spiC/ssaB	Type III secretion protein SsaB	Secretion system, Type III secretion system	100	99	5e-68
PP14-07	NM5Sal2B	sptP	Type III secretion injected virulence protein (YopH, tyrosine phosphatase of FAK and p130cas, prevents phagocytosis)	Secretion system, Type III secretion system, Invasion	99	97	1e-305
PP14-07	NM5Sal2B	ssaC	Type III secretion outermembrane pore forming protein (YscC, MxiD, HrcC, InvG)	Secretion system, Type III secretion system	100	99	1e-281
PP14-07	NM5Sal2B	ssaD	Type III secretion protein SsaD	Secretion system, Type III secretion system	100	99	1e-235
PP14-07	NM5Sal2B	ssaE	Secretion system effector SsaE	Secretion system, Type III secretion system	100	98	3e-37
PP14-07	NM5Sal2B	ssaG	Type III secretion protein SsaG	Secretion system, Type III secretion system	100	100	2e-32
PP14-07	NM5Sal2B	ssaI	Type III secretion protein SsaI	Secretion system, Type III secretion system	93	96	8e-36
PP14-07	NM5Sal2B	ssaJ	Type III secretion bridge between inner and outermembrane lipoprotein (YscJ, HrcJ, EscJ, PscJ)	Secretion system, Type III secretion system	100	98	1e-137
PP14-07	NM5Sal2B	ssaK	Type III secretion protein SsaK	Secretion system, Type III secretion system	100	98	1e-123
PP14-07	NM5Sal2B	ssaL	Type III secretion cytoplasmic protein (YscL)	Secretion system, Type III secretion system	100	99	1e-186
PP14-07	NM5Sal2B	ssaM	Type III secretion protein SsaM	Secretion system, Type III secretion system	100	97	1e-66
PP14-07	NM5Sal2B	ssaN	Type III secretion cytoplasmic ATP synthase (EC 3.6.3.14, YscN, SpaL, MxiB, HrcN, EscN)	Secretion system, Type III secretion system	100	99	1e-251
PP14-07	NM5Sal2B	ssaO	Type III secretion spans bacterial envelope protein (YscO)	Secretion system, Type III secretion system	100	100	1e-63
PP14-07	NM5Sal2B	ssaP	Type III secretion protein (YscP)	Secretion system, Type III secretion system	100	98	4e-67
PP14-07	NM5Sal2B	ssaQ	Type III secretion inner membrane protein (YscQ, homologous to flagellar export components)	Secretion system, Type III secretion system	100	98	1e-188
PP14-07	NM5Sal2B	ssaR	Type III secretion inner membrane protein (YscR, SpaR, HrcR, EscR, homologous to flagellar export components)	Secretion system, Type III secretion system	100	100	1e-117
PP14-07	NM5Sal2B	ssaS	Type III secretion inner membrane protein (YscS, homologous to flagellar export components)	Secretion system, Type III secretion system	100	100	2e-41
PP14-07	NM5Sal2B	ssaT	Type III secretion inner membrane protein (YscT, HrcT, SpaR, EscT, EpaR1, homologous to flagellar export components)	Secretion system, Type III secretion system	100	97	1e-144
PP14-07	NM5Sal2B	ssaU	Type III secretion inner membrane protein (YscU, SpaS, EscU, HrcU, SsaU, homologous to flagellar export components)	Secretion system, Type III secretion system	100	99	1e-198
PP14-07	NM5Sal2B	ssaV	Type III secretion inner membrane channel protein (LcrD, HrcV, EscV, SsaV)	Secretion system, Type III secretion system	100	99	0.0
PP14-07	NM5Sal2B	sscA	Secretion system chaperone SscA	Type III secretion system	100	98	1e-87
PP14-07	NM5Sal2B	sscB	Secretion system chaperone SscB	Type III secretion system	100	100	1e-80
PP14-07	NM5Sal2B	sseA	Secretion system effector SseA	Secretion system, Type III secretion system	100	99	3e-53
PP14-07	NM5Sal2B	sseB	Type III secretion effector SseB	Secretion system, Type III secretion system	100	94	1e-101
PP14-07	NM5Sal2B	sseC	Secretion system effector SseC	Secretion system, Type III secretion system	100	93	1e-257
PP14-07	NM5Sal2B	sseD	Secretion system effector SseD	Secretion system, Type III secretion system	100	92	4e-95
PP14-07	NM5Sal2B	sseE	Secretion system effector SseE	Secretion system, Type III secretion system	100	98	1e-73
PP14-07	NM5Sal2B	sseF	Type III secretion effector SseF	Secretion system, Type III secretion system	100	97	1e-140
PP14-07	NM5Sal2B	sseG	Type III secretion effector SseG	Secretion system, Type III secretion system	100	97	1e-128
PP14-07	NM5Sal2B	sseJ	Secreted effector J SseJ	Secretion system, Type III secretion system	100	99	1e-244
PP14-07	NM5Sal2B	sseK1	Protein-arginine N-acetylglucosaminyltransferase effector, Salmonella secretion effector K1	Type III secretion system effector	98	98	1e-198
PP14-07	NM5Sal2B	sseK2	Type III secretion system effector arginine glycosyltransferase SseK2	Type III secretion system effector	100	98	1e-197
PP14-07	NM5Sal2B	sseL	Deubiquitinating protease ElaD	Type III secretion system	92	92	1e-171
PP14-07	NM5Sal2B	steC	Putative inner membrane protein	Secretion system, Type III secretion system	100	92	1e-248
PP14-08	NM5Sal5A	avrA	Type III secretion injected virulence protein (YopP, YopJ, induces apoptosis, prevents cytokine induction, inhibits NFkb activation)	Secretion system, Type III secretion system, Invasion	100	99	1e-162
PP14-08	NM5Sal5A	cheY	Chemotaxis regulator - transmits chemoreceptor signals to flagellar motor components CheY	Chemotaxis	100	90	4e-61
PP14-08	NM5Sal5A	csgA	Major curlin subunit precursor CsgA	Adherence, Fimbrial	100	100	7e-82
PP14-08	NM5Sal5A	csgB	Minor curlin subunit CsgB, nucleation component of curlin monomers	Adherence, Fimbrial	100	100	8e-79
PP14-08	NM5Sal5A	csgC	Putative curli production protein CsgC	Adherence, Fimbrial	100	100	6e-55
PP14-08	NM5Sal5A	csgD	Transcriptional regulator CsgD for 2nd curli operon	Adherence, Fimbrial	100	100	1e-123
PP14-08	NM5Sal5A	csgE	Curli production assembly/transport component CsgE	Adherence, Fimbrial	100	100	6e-71
PP14-08	NM5Sal5A	csgF	Curli production assembly/transport component CsgF	Adherence, Fimbrial	100	100	3e-75
PP14-08	NM5Sal5A	csgG	Curli production assembly/transport component CsgG	Adherence, Fimbrial	100	100	1e-155
PP14-08	NM5Sal5A	entS	Enterobactin exporter EntS	Iron uptake	98	90	1e-213
PP14-08	NM5Sal5A	fepC	Ferric enterobactin transport ATP-binding protein FepC (TC 3.A.1.14.2)	Iron uptake, Siderophore	99	92	1e-138
PP14-08	NM5Sal5A	fimC	Probable fimbrial chaperone SfmC	Adherence, Fimbrial	100	98	1e-125
PP14-08	NM5Sal5A	fimD	Outer membrane usher protein SfmD	Adherence, Fimbrial	100	98	0.0
PP14-08	NM5Sal5A	fimF	Uncharacterized fimbrial-like protein SfmF	Adherence, Fimbrial	100	99	5e-93
PP14-08	NM5Sal5A	fimH	Uncharacterized fimbrial-like protein SfmH	Adherence, Fimbrial	100	99	1e-194
PP14-08	NM5Sal5A	fimI	Fimbriae-like adhesin FimI	Adherence, Fimbrial	100	98	2e-97
PP14-08	NM5Sal5A	gtrB	Bactoprenol glucosyl transferase	Endotoxin	98	90	1e-160
PP14-08	NM5Sal5A	invA	Type III secretion inner membrane channel protein (LcrD, HrcV, EscV, SsaV); Invasion protein InvA	Secretion system, Type III secretion system, Invasion	100	100	0.0
PP14-08	NM5Sal5A	invB	Type III secretion system protein BsaR; Surface presentation of antigens protein SpaK (Invasion protein InvB)	Secretion system, Type III secretion system, Invasion	100	100	1e-72
PP14-08	NM5Sal5A	invC	Type III secretion cytoplasmic ATP synthase (EC 3.6.3.14, YscN, SpaL, MxiB, HrcN, EscN); Probable ATP synthase SpaL (EC 3.6.3.14) (Invasion protein InvC)	Secretion system, Type III secretion system, Invasion	100	100	1e-248
PP14-08	NM5Sal5A	invE	Type III secretion outermembrane contact sensing protein (YopN, Yop4b, LcrE); Invasion protein InvE	Secretion system, Type III secretion system, Invasion	100	99	1e-207
PP14-08	NM5Sal5A	invG	Type III secretion outermembrane pore forming protein (YscC, MxiD, HrcC, InvG); Protein InvG precursor	Secretion system, Type III secretion system, Invasion	100	99	0.0
PP14-08	NM5Sal5A	invH	Invasion protein invH precursor	Secretion system, Type III secretion system, Invasion	100	99	2e-78
PP14-08	NM5Sal5A	invI	Surface presentation of antigens protein SpaM	Secretion system, Type III secretion system, Invasion	100	99	2e-76
PP14-08	NM5Sal5A	invJ	Type III secretion host injection and negative regulator protein (YopD); Surface presentation of antigens protein SpaN (Invasion protein InvJ)	Secretion system, Type III secretion system, Invasion	100	99	1e-192
PP14-08	NM5Sal5A	mgtB	Mg(2+) transport ATPase, P-type (EC 3.6.3.2)	Magnesium uptake	100	99	0.0
PP14-08	NM5Sal5A	mgtC	Mg(2+)-transport-ATPase-associated protein MgtC	Magnesium uptake	100	99	1e-125
PP14-08	NM5Sal5A	mig-14	Putative transcription activator mig-14	Resistance to antimicrobial peptides	100	95	1e-173
PP14-08	NM5Sal5A	misL	Autotransporter	Adherence, Nonfimbrial, Autotransporter	100	98	0.0
PP14-08	NM5Sal5A	ompA	Outer membrane protein A precursor	Invasion, Serum resistance	97	92	1e-191
PP14-08	NM5Sal5A	orgA	Oxygen-regulated invasion protein OrgA	Secretion system, Type III secretion system, Invasion	100	98	1e-108
PP14-08	NM5Sal5A	orgB	OrgB protein, associated with InvC ATPase of type III secretion system	Secretion system, Type III secretion system, Invasion	99	100	1e-127
PP14-08	NM5Sal5A	orgC	Putative effector protein OrgC of SPI-1 type III secretion system	Secretion system, Type III secretion system, Invasion	100	97	7e-78
PP14-08	NM5Sal5A	pipB	Pentapeptide repeat family protein	Type III secretion system effector	100	96	1e-163
PP14-08	NM5Sal5A	prgH	MxiG protein; Pathogenicity 1 island effector protein	Secretion system, Type III secretion system, Invasion	95	99	1e-230
PP14-08	NM5Sal5A	prgI	MxiH protein; Type III secretion cytoplasmic protein (YscF)	Secretion system, Type III secretion system, Invasion	100	96	4e-37
PP14-08	NM5Sal5A	prgJ	Pathogenicity 1 island effector protein	Secretion system, Type III secretion system, Invasion	100	100	5e-48
PP14-08	NM5Sal5A	prgK	Type III secretion bridge between inner and outermembrane lipoprotein (YscJ, HrcJ, EscJ, PscJ)	Secretion system, Type III secretion system, Invasion	100	100	1e-141
PP14-08	NM5Sal5A	sicA	Chaperone protein SicA (Salmonella invasin chaperone)	Secretion system, Type III secretion system, Invasion	100	100	4e-93
PP14-08	NM5Sal5A	sicP	Chaperone protein SicP	Secretion system, Type III secretion system, Invasion	100	98	6e-68
PP14-08	NM5Sal5A	sifB	Secreted effector protein	Type III secretion system effector	100	93	1e-173
PP14-08	NM5Sal5A	sinH	Adherence and invasion outermembrane protein (Inv, enhances Peyer's patches colonization)	Adherence, Nonfimbrial	100	99	0.0
PP14-08	NM5Sal5A	sipA/sspA	Type III secretion injected virulence protein (YopE)	Secretion system, Type III secretion system, Invasion	100	97	0.0
PP14-08	NM5Sal5A	sipB/sspB	Cell invasion protein SipB	Secretion system, Type III secretion system, Invasion	100	99	0.0
PP14-08	NM5Sal5A	sipC/sspC	Type III secretion negative modulator of injection (YopK, YopQ, controls size of translocator pore); Cell invasion protein sipC (Effector protein SipC)	Secretion system, Type III secretion system, Invasion	100	100	1e-222
PP14-08	NM5Sal5A	sipD	Type III secretion host injection protein (YopB); Cell invasion protein SipD (Salmonella invasion protein D)	Secretion system, Type III secretion system, Invasion	100	99	1e-192
PP14-08	NM5Sal5A	slrP	Leucine-rich-repeat protein	Secretion system, Type III secretion system, Invasion	100	96	0.0
PP14-08	NM5Sal5A	sopA	E3 ubiquitin-protein ligase SopA	Secretion system, Type III secretion system, Invasion	100	97	0.0
PP14-08	NM5Sal5A	sopB/sigD	Inositol phosphate phosphatase sopB (EC 3.1.3.-)	Secretion system, Type III secretion system, Invasion	100	97	0.0
PP14-08	NM5Sal5A	sopD2	Secreted effector protein sopD2	Type III secretion system effector	100	91	1e-174
PP14-08	NM5Sal5A	sopE2	G-nucleotide exchange factor SopE	Secretion system, Type III secretion system, Invasion	100	96	1e-130
PP14-08	NM5Sal5A	spaO	Type III secretion inner membrane protein (YscQ, homologous to flagellar export components); Surface presentation of antigens protein SpaO	Secretion system, Type III secretion system, Invasion	100	100	1e-178
PP14-08	NM5Sal5A	spaP	Type III secretion inner membrane protein (YscR, SpaR, HrcR, EscR, homologous to flagellar export components); Surface presentation of antigens protein SpaP	Secretion system, Type III secretion system, Invasion	100	100	1e-123
PP14-08	NM5Sal5A	spaQ	Type III secretion inner membrane protein (YscS, homologous to flagellar export components); Surface presentation of antigens protein SpaQ	Secretion system, Type III secretion system, Invasion	100	100	2e-42
PP14-08	NM5Sal5A	spaR	Surface presentation of antigens protein SpaR; Type III secretion inner membrane protein (YscT, HrcT, SpaR, EscT, EpaR1, homologous to flagellar export components)	Secretion system, Type III secretion system, Invasion	100	100	1e-148
PP14-08	NM5Sal5A	spaS	Type III secretion inner membrane protein (YscU, SpaS, EscU, HrcU, SsaU, homologous to flagellar export components); Surface presentation of antigens protein SpaS	Secretion system, Type III secretion system, Invasion	100	100	1e-199
PP14-08	NM5Sal5A	spiC/ssaB	Type III secretion protein SsaB	Secretion system, Type III secretion system	100	99	5e-68
PP14-08	NM5Sal5A	sptP	Type III secretion injected virulence protein (YopH, tyrosine phosphatase of FAK and p130cas, prevents phagocytosis)	Secretion system, Type III secretion system, Invasion	99	97	1e-305
PP14-08	NM5Sal5A	ssaC	Type III secretion outermembrane pore forming protein (YscC, MxiD, HrcC, InvG)	Secretion system, Type III secretion system	100	99	1e-280
PP14-08	NM5Sal5A	ssaD	Type III secretion protein SsaD	Secretion system, Type III secretion system	100	99	1e-236
PP14-08	NM5Sal5A	ssaE	Secretion system effector SsaE	Secretion system, Type III secretion system	100	97	1e-36
PP14-08	NM5Sal5A	ssaG	Type III secretion protein SsaG	Secretion system, Type III secretion system	100	100	2e-32
PP14-08	NM5Sal5A	ssaI	Type III secretion protein SsaI	Secretion system, Type III secretion system	93	98	7e-37
PP14-08	NM5Sal5A	ssaK	Type III secretion protein SsaK	Secretion system, Type III secretion system	100	99	1e-124
PP14-08	NM5Sal5A	ssaL	Type III secretion cytoplasmic protein (YscL)	Secretion system, Type III secretion system	100	99	1e-186
PP14-08	NM5Sal5A	ssaM	Type III secretion protein SsaM	Secretion system, Type III secretion system	100	96	3e-66
PP14-08	NM5Sal5A	ssaN	Type III secretion cytoplasmic ATP synthase (EC 3.6.3.14, YscN, SpaL, MxiB, HrcN, EscN)	Secretion system, Type III secretion system	100	99	1e-251
PP14-08	NM5Sal5A	ssaO	Type III secretion spans bacterial envelope protein (YscO)	Secretion system, Type III secretion system	100	100	1e-63
PP14-08	NM5Sal5A	ssaP	Type III secretion protein (YscP)	Secretion system, Type III secretion system	100	97	1e-66
PP14-08	NM5Sal5A	ssaQ	Type III secretion inner membrane protein (YscQ, homologous to flagellar export components)	Secretion system, Type III secretion system	100	97	1e-187
PP14-08	NM5Sal5A	ssaR	Type III secretion inner membrane protein (YscR, SpaR, HrcR, EscR, homologous to flagellar export components)	Secretion system, Type III secretion system	100	100	1e-117
PP14-08	NM5Sal5A	ssaS	Type III secretion inner membrane protein (YscS, homologous to flagellar export components)	Secretion system, Type III secretion system	100	100	2e-41
PP14-08	NM5Sal5A	ssaT	Type III secretion inner membrane protein (YscT, HrcT, SpaR, EscT, EpaR1, homologous to flagellar export components)	Secretion system, Type III secretion system	100	97	1e-143
PP14-08	NM5Sal5A	ssaU	Type III secretion inner membrane protein (YscU, SpaS, EscU, HrcU, SsaU, homologous to flagellar export components)	Secretion system, Type III secretion system	100	99	1e-198
PP14-08	NM5Sal5A	ssaV	Type III secretion inner membrane channel protein (LcrD, HrcV, EscV, SsaV)	Secretion system, Type III secretion system	100	99	0.0
PP14-08	NM5Sal5A	sscA	Secretion system chaperone SscA	Type III secretion system	100	98	1e-87
PP14-08	NM5Sal5A	sscB	Secretion system chaperone SscB	Type III secretion system	100	99	4e-80
PP14-08	NM5Sal5A	sseA	Secretion system effector SseA	Secretion system, Type III secretion system	100	98	6e-53
PP14-08	NM5Sal5A	sseB	Type III secretion effector SseB	Secretion system, Type III secretion system	100	96	1e-104
PP14-08	NM5Sal5A	sseC	Secretion system effector SseC	Secretion system, Type III secretion system	100	91	1e-253
PP14-08	NM5Sal5A	sseD	Secretion system effector SseD	Secretion system, Type III secretion system	100	94	3e-97
PP14-08	NM5Sal5A	sseE	Secretion system effector SseE	Secretion system, Type III secretion system	100	100	1e-74
PP14-08	NM5Sal5A	sseF	Type III secretion effector SseF	Secretion system, Type III secretion system	100	96	1e-138
PP14-08	NM5Sal5A	sseG	Type III secretion effector SseG	Secretion system, Type III secretion system	100	99	1e-130
PP14-08	NM5Sal5A	sseJ	Secreted effector J SseJ	Secretion system, Type III secretion system	100	94	1e-233
PP14-08	NM5Sal5A	sseK1	Protein-arginine N-acetylglucosaminyltransferase effector, Salmonella secretion effector K1	Type III secretion system effector	98	98	1e-198
PP14-08	NM5Sal5A	sseK2	Type III secretion system effector arginine glycosyltransferase SseK2	Type III secretion system effector	100	98	1e-198
PP14-08	NM5Sal5A	sseL	Deubiquitinating protease ElaD	Type III secretion system	92	92	1e-170
PP14-08	NM5Sal5A	steC	Putative inner membrane protein	Secretion system, Type III secretion system	100	92	1e-246
PP14-09	NM6Sal1A	avrA	Type III secretion injected virulence protein (YopP, YopJ, induces apoptosis, prevents cytokine induction, inhibits NFkb activation)	Secretion system, Type III secretion system, Invasion	93	99	1e-170
PP14-09	NM6Sal1A	cheY	Chemotaxis regulator - transmits chemoreceptor signals to flagellar motor components CheY	Chemotaxis	100	90	4e-61
PP14-09	NM6Sal1A	csgA	Major curlin subunit precursor CsgA	Adherence, Fimbrial	100	100	7e-82
PP14-09	NM6Sal1A	csgB	Minor curlin subunit CsgB, nucleation component of curlin monomers	Adherence, Fimbrial	100	100	8e-79
PP14-09	NM6Sal1A	csgC	Putative curli production protein CsgC	Adherence, Fimbrial	100	100	6e-55
PP14-09	NM6Sal1A	csgD	Transcriptional regulator CsgD for 2nd curli operon	Adherence, Fimbrial	100	100	1e-123
PP14-09	NM6Sal1A	csgE	Curli production assembly/transport component CsgE	Adherence, Fimbrial	100	100	6e-71
PP14-09	NM6Sal1A	csgF	Curli production assembly/transport component CsgF	Adherence, Fimbrial	100	100	3e-75
PP14-09	NM6Sal1A	csgG	Curli production assembly/transport component CsgG	Adherence, Fimbrial	100	100	1e-155
PP14-09	NM6Sal1A	entS	Enterobactin exporter EntS	Iron uptake	98	90	1e-213
PP14-09	NM6Sal1A	fepC	Ferric enterobactin transport ATP-binding protein FepC (TC 3.A.1.14.2)	Iron uptake, Siderophore	99	92	1e-138
PP14-09	NM6Sal1A	fimC	Probable fimbrial chaperone SfmC	Adherence, Fimbrial	100	98	1e-125
PP14-09	NM6Sal1A	fimD	Outer membrane usher protein SfmD	Adherence, Fimbrial	100	98	0.0
PP14-09	NM6Sal1A	fimF	Uncharacterized fimbrial-like protein SfmF	Adherence, Fimbrial	100	99	5e-93
PP14-09	NM6Sal1A	fimH	Uncharacterized fimbrial-like protein SfmH	Adherence, Fimbrial	100	99	1e-194
PP14-09	NM6Sal1A	fimI	Fimbriae-like adhesin FimI	Adherence, Fimbrial	100	98	2e-97
PP14-09	NM6Sal1A	gtrB	Bactoprenol glucosyl transferase	Endotoxin	98	90	1e-160
PP14-09	NM6Sal1A	invA	Type III secretion inner membrane channel protein (LcrD, HrcV, EscV, SsaV); Invasion protein InvA	Secretion system, Type III secretion system, Invasion	100	100	0.0
PP14-09	NM6Sal1A	invB	Type III secretion system protein BsaR; Surface presentation of antigens protein SpaK (Invasion protein InvB)	Secretion system, Type III secretion system, Invasion	100	100	1e-72
PP14-09	NM6Sal1A	invC	Type III secretion cytoplasmic ATP synthase (EC 3.6.3.14, YscN, SpaL, MxiB, HrcN, EscN); Probable ATP synthase SpaL (EC 3.6.3.14) (Invasion protein InvC)	Secretion system, Type III secretion system, Invasion	100	100	1e-248
PP14-09	NM6Sal1A	invE	Type III secretion outermembrane contact sensing protein (YopN, Yop4b, LcrE); Invasion protein InvE	Secretion system, Type III secretion system, Invasion	100	99	1e-207
PP14-09	NM6Sal1A	invG	Type III secretion outermembrane pore forming protein (YscC, MxiD, HrcC, InvG); Protein InvG precursor	Secretion system, Type III secretion system, Invasion	100	99	0.0
PP14-09	NM6Sal1A	invH	Invasion protein invH precursor	Secretion system, Type III secretion system, Invasion	100	99	2e-78
PP14-09	NM6Sal1A	invI	Surface presentation of antigens protein SpaM	Secretion system, Type III secretion system, Invasion	100	99	2e-76
PP14-09	NM6Sal1A	invJ	Type III secretion host injection and negative regulator protein (YopD); Surface presentation of antigens protein SpaN (Invasion protein InvJ)	Secretion system, Type III secretion system, Invasion	100	99	1e-192
PP14-09	NM6Sal1A	mgtB	Mg(2+) transport ATPase, P-type (EC 3.6.3.2)	Magnesium uptake	100	99	0.0
PP14-09	NM6Sal1A	mgtC	Mg(2+)-transport-ATPase-associated protein MgtC	Magnesium uptake	100	99	1e-125
PP14-09	NM6Sal1A	mig-14	Putative transcription activator mig-14	Resistance to antimicrobial peptides	100	95	1e-173
PP14-09	NM6Sal1A	misL	Autotransporter	Adherence, Nonfimbrial, Autotransporter	100	98	0.0
PP14-09	NM6Sal1A	ompA	Outer membrane protein A precursor	Invasion, Serum resistance	94	92	1e-191
PP14-09	NM6Sal1A	orgA	Oxygen-regulated invasion protein OrgA	Secretion system, Type III secretion system, Invasion	100	98	1e-108
PP14-09	NM6Sal1A	orgB	OrgB protein, associated with InvC ATPase of type III secretion system	Secretion system, Type III secretion system, Invasion	99	100	1e-127
PP14-09	NM6Sal1A	orgC	Putative effector protein OrgC of SPI-1 type III secretion system	Secretion system, Type III secretion system, Invasion	100	97	7e-78
PP14-09	NM6Sal1A	pipB	Pentapeptide repeat family protein	Type III secretion system effector	100	96	1e-163
PP14-09	NM6Sal1A	prgH	MxiG protein; Pathogenicity 1 island effector protein	Secretion system, Type III secretion system, Invasion	95	99	1e-230
PP14-09	NM6Sal1A	prgI	MxiH protein; Type III secretion cytoplasmic protein (YscF)	Secretion system, Type III secretion system, Invasion	100	96	4e-37
PP14-09	NM6Sal1A	prgJ	Pathogenicity 1 island effector protein	Secretion system, Type III secretion system, Invasion	100	100	5e-48
PP14-09	NM6Sal1A	prgK	Type III secretion bridge between inner and outermembrane lipoprotein (YscJ, HrcJ, EscJ, PscJ)	Secretion system, Type III secretion system, Invasion	100	100	1e-141
PP14-09	NM6Sal1A	sicA	Chaperone protein SicA (Salmonella invasin chaperone)	Secretion system, Type III secretion system, Invasion	100	100	4e-93
PP14-09	NM6Sal1A	sicP	Chaperone protein SicP	Secretion system, Type III secretion system, Invasion	100	98	6e-68
PP14-09	NM6Sal1A	sifB	Secreted effector protein	Type III secretion system effector	100	93	1e-173
PP14-09	NM6Sal1A	sinH	Adherence and invasion outermembrane protein (Inv, enhances Peyer's patches colonization)	Adherence, Nonfimbrial	100	99	0.0
PP14-09	NM6Sal1A	sipA/sspA	Type III secretion injected virulence protein (YopE)	Secretion system, Type III secretion system, Invasion	100	97	0.0
PP14-09	NM6Sal1A	sipB/sspB	Cell invasion protein SipB	Secretion system, Type III secretion system, Invasion	100	99	0.0
PP14-09	NM6Sal1A	sipC/sspC	Type III secretion negative modulator of injection (YopK, YopQ, controls size of translocator pore); Cell invasion protein sipC (Effector protein SipC)	Secretion system, Type III secretion system, Invasion	100	100	1e-222
PP14-09	NM6Sal1A	sipD	Type III secretion host injection protein (YopB); Cell invasion protein SipD (Salmonella invasion protein D)	Secretion system, Type III secretion system, Invasion	100	99	1e-192
PP14-09	NM6Sal1A	slrP	Leucine-rich-repeat protein	Secretion system, Type III secretion system, Invasion	100	96	0.0
PP14-09	NM6Sal1A	sopA	E3 ubiquitin-protein ligase SopA	Secretion system, Type III secretion system, Invasion	100	97	0.0
PP14-09	NM6Sal1A	sopB/sigD	Inositol phosphate phosphatase sopB (EC 3.1.3.-)	Secretion system, Type III secretion system, Invasion	100	97	0.0
PP14-09	NM6Sal1A	sopD2	Secreted effector protein sopD2	Type III secretion system effector	100	91	1e-174
PP14-09	NM6Sal1A	sopE2	G-nucleotide exchange factor SopE	Secretion system, Type III secretion system, Invasion	100	96	1e-130
PP14-09	NM6Sal1A	spaO	Type III secretion inner membrane protein (YscQ, homologous to flagellar export components); Surface presentation of antigens protein SpaO	Secretion system, Type III secretion system, Invasion	100	100	1e-178
PP14-09	NM6Sal1A	spaP	Type III secretion inner membrane protein (YscR, SpaR, HrcR, EscR, homologous to flagellar export components); Surface presentation of antigens protein SpaP	Secretion system, Type III secretion system, Invasion	100	100	1e-123
PP14-09	NM6Sal1A	spaQ	Type III secretion inner membrane protein (YscS, homologous to flagellar export components); Surface presentation of antigens protein SpaQ	Secretion system, Type III secretion system, Invasion	100	100	2e-42
PP14-09	NM6Sal1A	spaR	Surface presentation of antigens protein SpaR; Type III secretion inner membrane protein (YscT, HrcT, SpaR, EscT, EpaR1, homologous to flagellar export components)	Secretion system, Type III secretion system, Invasion	100	100	1e-148
PP14-09	NM6Sal1A	spaS	Type III secretion inner membrane protein (YscU, SpaS, EscU, HrcU, SsaU, homologous to flagellar export components); Surface presentation of antigens protein SpaS	Secretion system, Type III secretion system, Invasion	100	100	1e-199
PP14-09	NM6Sal1A	spiC/ssaB	Type III secretion protein SsaB	Secretion system, Type III secretion system	100	99	5e-68
PP14-09	NM6Sal1A	sptP	Type III secretion injected virulence protein (YopH, tyrosine phosphatase of FAK and p130cas, prevents phagocytosis)	Secretion system, Type III secretion system, Invasion	99	97	1e-305
PP14-09	NM6Sal1A	ssaC	Type III secretion outermembrane pore forming protein (YscC, MxiD, HrcC, InvG)	Secretion system, Type III secretion system	100	99	1e-280
PP14-09	NM6Sal1A	ssaD	Type III secretion protein SsaD	Secretion system, Type III secretion system	100	99	1e-236
PP14-09	NM6Sal1A	ssaE	Secretion system effector SsaE	Secretion system, Type III secretion system	100	97	1e-36
PP14-09	NM6Sal1A	ssaG	Type III secretion protein SsaG	Secretion system, Type III secretion system	100	100	2e-32
PP14-09	NM6Sal1A	ssaI	Type III secretion protein SsaI	Secretion system, Type III secretion system	93	98	7e-37
PP14-09	NM6Sal1A	ssaJ	Type III secretion bridge between inner and outermembrane lipoprotein (YscJ, HrcJ, EscJ, PscJ)	Secretion system, Type III secretion system	99	98	1e-125
PP14-09	NM6Sal1A	ssaK	Type III secretion protein SsaK	Secretion system, Type III secretion system	100	99	1e-124
PP14-09	NM6Sal1A	ssaL	Type III secretion cytoplasmic protein (YscL)	Secretion system, Type III secretion system	100	99	1e-186
PP14-09	NM6Sal1A	ssaM	Type III secretion protein SsaM	Secretion system, Type III secretion system	100	96	3e-66
PP14-09	NM6Sal1A	ssaN	Type III secretion cytoplasmic ATP synthase (EC 3.6.3.14, YscN, SpaL, MxiB, HrcN, EscN)	Secretion system, Type III secretion system	100	99	1e-251
PP14-09	NM6Sal1A	ssaO	Type III secretion spans bacterial envelope protein (YscO)	Secretion system, Type III secretion system	100	100	1e-63
PP14-09	NM6Sal1A	ssaP	Type III secretion protein (YscP)	Secretion system, Type III secretion system	100	97	1e-66
PP14-09	NM6Sal1A	ssaQ	Type III secretion inner membrane protein (YscQ, homologous to flagellar export components)	Secretion system, Type III secretion system	100	97	1e-187
PP14-09	NM6Sal1A	ssaR	Type III secretion inner membrane protein (YscR, SpaR, HrcR, EscR, homologous to flagellar export components)	Secretion system, Type III secretion system	100	100	1e-117
PP14-09	NM6Sal1A	ssaS	Type III secretion inner membrane protein (YscS, homologous to flagellar export components)	Secretion system, Type III secretion system	100	100	2e-41
PP14-09	NM6Sal1A	ssaT	Type III secretion inner membrane protein (YscT, HrcT, SpaR, EscT, EpaR1, homologous to flagellar export components)	Secretion system, Type III secretion system	100	97	1e-143
PP14-09	NM6Sal1A	ssaU	Type III secretion inner membrane protein (YscU, SpaS, EscU, HrcU, SsaU, homologous to flagellar export components)	Secretion system, Type III secretion system	100	99	1e-198
PP14-09	NM6Sal1A	ssaV	Type III secretion inner membrane channel protein (LcrD, HrcV, EscV, SsaV)	Secretion system, Type III secretion system	100	99	0.0
PP14-09	NM6Sal1A	sscA	Secretion system chaperone SscA	Type III secretion system	100	98	1e-87
PP14-09	NM6Sal1A	sscB	Secretion system chaperone SscB	Type III secretion system	100	99	4e-80
PP14-09	NM6Sal1A	sseA	Secretion system effector SseA	Secretion system, Type III secretion system	100	98	6e-53
PP14-09	NM6Sal1A	sseB	Type III secretion effector SseB	Secretion system, Type III secretion system	100	96	1e-104
PP14-09	NM6Sal1A	sseC	Secretion system effector SseC	Secretion system, Type III secretion system	100	91	1e-253
PP14-09	NM6Sal1A	sseD	Secretion system effector SseD	Secretion system, Type III secretion system	100	94	3e-97
PP14-09	NM6Sal1A	sseE	Secretion system effector SseE	Secretion system, Type III secretion system	100	100	1e-74
PP14-09	NM6Sal1A	sseF	Type III secretion effector SseF	Secretion system, Type III secretion system	100	96	1e-138
PP14-09	NM6Sal1A	sseG	Type III secretion effector SseG	Secretion system, Type III secretion system	100	99	1e-130
PP14-09	NM6Sal1A	sseJ	Secreted effector J SseJ	Secretion system, Type III secretion system	100	94	1e-233
PP14-09	NM6Sal1A	sseK1	Protein-arginine N-acetylglucosaminyltransferase effector, Salmonella secretion effector K1	Type III secretion system effector	100	98	1e-198
PP14-09	NM6Sal1A	sseK2	Type III secretion system effector arginine glycosyltransferase SseK2	Type III secretion system effector	100	98	1e-198
PP14-09	NM6Sal1A	sseL	Deubiquitinating protease ElaD	Type III secretion system	92	92	1e-170
PP14-09	NM6Sal1A	steC	Putative inner membrane protein	Secretion system, Type III secretion system	100	92	1e-246
PP14-10	NM7Sal1B	avrA	Type III secretion injected virulence protein (YopP, YopJ, induces apoptosis, prevents cytokine induction, inhibits NFkb activation)	Secretion system, Type III secretion system, Invasion	100	99	1e-162
PP14-10	NM7Sal1B	cheY	Chemotaxis regulator - transmits chemoreceptor signals to flagellar motor components CheY	Chemotaxis	100	90	4e-61
PP14-10	NM7Sal1B	csgA	Major curlin subunit precursor CsgA	Adherence, Fimbrial	100	100	7e-82
PP14-10	NM7Sal1B	csgB	Minor curlin subunit CsgB, nucleation component of curlin monomers	Adherence, Fimbrial	100	100	8e-79
PP14-10	NM7Sal1B	csgC	Putative curli production protein CsgC	Adherence, Fimbrial	100	100	6e-55
PP14-10	NM7Sal1B	csgD	Transcriptional regulator CsgD for 2nd curli operon	Adherence, Fimbrial	100	99	1e-122
PP14-10	NM7Sal1B	csgE	Curli production assembly/transport component CsgE	Adherence, Fimbrial	100	100	6e-71
PP14-10	NM7Sal1B	csgF	Curli production assembly/transport component CsgF	Adherence, Fimbrial	100	100	3e-75
PP14-10	NM7Sal1B	csgG	Curli production assembly/transport component CsgG	Adherence, Fimbrial	100	100	1e-155
PP14-10	NM7Sal1B	entS	Enterobactin exporter EntS	Iron uptake	98	90	1e-213
PP14-10	NM7Sal1B	fepC	Ferric enterobactin transport ATP-binding protein FepC (TC 3.A.1.14.2)	Iron uptake, Siderophore	99	92	1e-138
PP14-10	NM7Sal1B	fimC	Probable fimbrial chaperone SfmC	Adherence, Fimbrial	100	99	1e-126
PP14-10	NM7Sal1B	fimD	Outer membrane usher protein SfmD	Adherence, Fimbrial	100	98	0.0
PP14-10	NM7Sal1B	fimF	Uncharacterized fimbrial-like protein SfmF	Adherence, Fimbrial	100	99	5e-93
PP14-10	NM7Sal1B	fimH	Uncharacterized fimbrial-like protein SfmH	Adherence, Fimbrial	100	98	1e-190
PP14-10	NM7Sal1B	fimI	Fimbriae-like adhesin FimI	Adherence, Fimbrial	100	99	5e-98
PP14-10	NM7Sal1B	invA	Type III secretion inner membrane channel protein (LcrD, HrcV, EscV, SsaV); Invasion protein InvA	Secretion system, Type III secretion system, Invasion	100	99	0.0
PP14-10	NM7Sal1B	invB	Type III secretion system protein BsaR; Surface presentation of antigens protein SpaK (Invasion protein InvB)	Secretion system, Type III secretion system, Invasion	100	100	1e-72
PP14-10	NM7Sal1B	invC	Type III secretion cytoplasmic ATP synthase (EC 3.6.3.14, YscN, SpaL, MxiB, HrcN, EscN); Probable ATP synthase SpaL (EC 3.6.3.14) (Invasion protein InvC)	Secretion system, Type III secretion system, Invasion	100	100	1e-248
PP14-10	NM7Sal1B	invE	Type III secretion outermembrane contact sensing protein (YopN, Yop4b, LcrE); Invasion protein InvE	Secretion system, Type III secretion system, Invasion	100	100	1e-208
PP14-10	NM7Sal1B	invG	Type III secretion outermembrane pore forming protein (YscC, MxiD, HrcC, InvG); Protein InvG precursor	Secretion system, Type III secretion system, Invasion	100	99	0.0
PP14-10	NM7Sal1B	invH	Invasion protein invH precursor	Secretion system, Type III secretion system, Invasion	100	98	5e-78
PP14-10	NM7Sal1B	invI	Surface presentation of antigens protein SpaM	Secretion system, Type III secretion system, Invasion	100	97	3e-75
PP14-10	NM7Sal1B	invJ	Type III secretion host injection and negative regulator protein (YopD); Surface presentation of antigens protein SpaN (Invasion protein InvJ)	Secretion system, Type III secretion system, Invasion	100	98	1e-192
PP14-10	NM7Sal1B	lpfA	Long polar fimbria protein A	Adherence, Fimbrial	100	100	3e-93
PP14-10	NM7Sal1B	lpfB	Chaperone protein LpfB	Adherence, Fimbrial	100	100	1e-130
PP14-10	NM7Sal1B	lpfC	Outer membrane usher protein LpfC	Adherence, Fimbrial	100	99	0.0
PP14-10	NM7Sal1B	lpfD	Protein LpfD	Adherence, Fimbrial	100	100	1e-208
PP14-10	NM7Sal1B	lpfE	Protein LpfE	Adherence, Fimbrial	100	100	7e-97
PP14-10	NM7Sal1B	mgtB	Mg(2+) transport ATPase, P-type (EC 3.6.3.2)	Magnesium uptake	100	99	0.0
PP14-10	NM7Sal1B	mgtC	Mg(2+)-transport-ATPase-associated protein MgtC	Magnesium uptake	100	99	1e-124
PP14-10	NM7Sal1B	mig-14	Putative transcription activator mig-14	Resistance to antimicrobial peptides	100	97	1e-176
PP14-10	NM7Sal1B	misL	Autotransporter	Adherence, Nonfimbrial, Autotransporter	100	99	0.0
PP14-10	NM7Sal1B	ompA	Outer membrane protein A precursor	Invasion, Serum resistance	94	92	1e-191
PP14-10	NM7Sal1B	orgA	Oxygen-regulated invasion protein OrgA	Secretion system, Type III secretion system, Invasion	100	99	1e-108
PP14-10	NM7Sal1B	orgB	OrgB protein, associated with InvC ATPase of type III secretion system	Secretion system, Type III secretion system, Invasion	100	100	1e-129
PP14-10	NM7Sal1B	orgC	Putative effector protein OrgC of SPI-1 type III secretion system	Secretion system, Type III secretion system, Invasion	100	98	2e-79
PP14-10	NM7Sal1B	pipB	Pentapeptide repeat family protein	Type III secretion system effector	100	99	1e-169
PP14-10	NM7Sal1B	pipB2	Secreted effector protein	Type III secretion system effector	100	99	1e-199
PP14-10	NM7Sal1B	prgH	MxiG protein; Pathogenicity 1 island effector protein	Secretion system, Type III secretion system, Invasion	95	99	1e-229
PP14-10	NM7Sal1B	prgI	MxiH protein; Type III secretion cytoplasmic protein (YscF)	Secretion system, Type III secretion system, Invasion	100	100	1e-38
PP14-10	NM7Sal1B	prgJ	Pathogenicity 1 island effector protein	Secretion system, Type III secretion system, Invasion	100	100	5e-48
PP14-10	NM7Sal1B	prgK	Type III secretion bridge between inner and outermembrane lipoprotein (YscJ, HrcJ, EscJ, PscJ)	Secretion system, Type III secretion system, Invasion	100	100	1e-141
PP14-10	NM7Sal1B	ratB	Putative outer membrane protein	Adherence, Nonfimbrial	100	98	0.0
PP14-10	NM7Sal1B	sicA	Chaperone protein SicA (Salmonella invasin chaperone)	Secretion system, Type III secretion system, Invasion	100	100	4e-93
PP14-10	NM7Sal1B	sicP	Chaperone protein SicP	Secretion system, Type III secretion system, Invasion	100	99	2e-68
PP14-10	NM7Sal1B	sifA	SifA protein	Secretion system, Type III secretion system	100	100	1e-197
PP14-10	NM7Sal1B	sifB	Secreted effector protein	Type III secretion system effector	100	99	1e-183
PP14-10	NM7Sal1B	sinH	Adherence and invasion outermembrane protein (Inv, enhances Peyer's patches colonization)	Adherence, Nonfimbrial	100	99	0.0
PP14-10	NM7Sal1B	sipA/sspA	Type III secretion injected virulence protein (YopE)	Secretion system, Type III secretion system, Invasion	100	99	0.0
PP14-10	NM7Sal1B	sipB/sspB	Cell invasion protein SipB	Secretion system, Type III secretion system, Invasion	100	99	0.0
PP14-10	NM7Sal1B	sipC/sspC	Type III secretion negative modulator of injection (YopK, YopQ, controls size of translocator pore); Cell invasion protein sipC (Effector protein SipC)	Secretion system, Type III secretion system, Invasion	100	100	1e-222
PP14-10	NM7Sal1B	sipD	Type III secretion host injection protein (YopB); Cell invasion protein SipD (Salmonella invasion protein D)	Secretion system, Type III secretion system, Invasion	100	99	1e-193
PP14-10	NM7Sal1B	slrP	Leucine-rich-repeat protein	Secretion system, Type III secretion system, Invasion	94	97	0.0
PP14-10	NM7Sal1B	sopA	E3 ubiquitin-protein ligase SopA	Secretion system, Type III secretion system, Invasion	100	99	0.0
PP14-10	NM7Sal1B	sopB/sigD	Inositol phosphate phosphatase sopB (EC 3.1.3.-)	Secretion system, Type III secretion system, Invasion	100	99	0.0
PP14-10	NM7Sal1B	sopD2	Secreted effector protein sopD2	Type III secretion system effector	100	99	1e-188
PP14-10	NM7Sal1B	sopE2	G-nucleotide exchange factor SopE	Secretion system, Type III secretion system, Invasion	100	98	1e-133
PP14-10	NM7Sal1B	spaO	Type III secretion inner membrane protein (YscQ, homologous to flagellar export components); Surface presentation of antigens protein SpaO	Secretion system, Type III secretion system, Invasion	100	99	1e-177
PP14-10	NM7Sal1B	spaP	Type III secretion inner membrane protein (YscR, SpaR, HrcR, EscR, homologous to flagellar export components); Surface presentation of antigens protein SpaP	Secretion system, Type III secretion system, Invasion	100	100	1e-123
PP14-10	NM7Sal1B	spaQ	Type III secretion inner membrane protein (YscS, homologous to flagellar export components); Surface presentation of antigens protein SpaQ	Secretion system, Type III secretion system, Invasion	100	100	2e-42
PP14-10	NM7Sal1B	spaR	Surface presentation of antigens protein SpaR; Type III secretion inner membrane protein (YscT, HrcT, SpaR, EscT, EpaR1, homologous to flagellar export components)	Secretion system, Type III secretion system, Invasion	100	100	1e-148
PP14-10	NM7Sal1B	spaS	Type III secretion inner membrane protein (YscU, SpaS, EscU, HrcU, SsaU, homologous to flagellar export components); Surface presentation of antigens protein SpaS	Secretion system, Type III secretion system, Invasion	100	99	1e-199
PP14-10	NM7Sal1B	spiC/ssaB	Type III secretion protein SsaB	Secretion system, Type III secretion system	100	100	2e-68
PP14-10	NM7Sal1B	sptP	Type III secretion injected virulence protein (YopH, tyrosine phosphatase of FAK and p130cas, prevents phagocytosis)	Secretion system, Type III secretion system, Invasion	99	100	1e-311
PP14-10	NM7Sal1B	ssaC	Type III secretion outermembrane pore forming protein (YscC, MxiD, HrcC, InvG)	Secretion system, Type III secretion system	100	99	1e-282
PP14-10	NM7Sal1B	ssaD	Type III secretion protein SsaD	Secretion system, Type III secretion system	100	99	1e-236
PP14-10	NM7Sal1B	ssaE	Secretion system effector SsaE	Secretion system, Type III secretion system	100	100	1e-37
PP14-10	NM7Sal1B	ssaG	Type III secretion protein SsaG	Secretion system, Type III secretion system	100	98	5e-32
PP14-10	NM7Sal1B	ssaI	Type III secretion protein SsaI	Secretion system, Type III secretion system	94	100	1e-37
PP14-10	NM7Sal1B	ssaJ	Type III secretion bridge between inner and outermembrane lipoprotein (YscJ, HrcJ, EscJ, PscJ)	Secretion system, Type III secretion system	100	99	1e-138
PP14-10	NM7Sal1B	ssaK	Type III secretion protein SsaK	Secretion system, Type III secretion system	100	99	1e-124
PP14-10	NM7Sal1B	ssaL	Type III secretion cytoplasmic protein (YscL)	Secretion system, Type III secretion system	100	98	1e-184
PP14-10	NM7Sal1B	ssaM	Type III secretion protein SsaM	Secretion system, Type III secretion system	100	100	5e-68
PP14-10	NM7Sal1B	ssaN	Type III secretion cytoplasmic ATP synthase (EC 3.6.3.14, YscN, SpaL, MxiB, HrcN, EscN)	Secretion system, Type III secretion system	100	99	1e-252
PP14-10	NM7Sal1B	ssaO	Type III secretion spans bacterial envelope protein (YscO)	Secretion system, Type III secretion system	100	100	1e-63
PP14-10	NM7Sal1B	ssaP	Type III secretion protein (YscP)	Secretion system, Type III secretion system	100	100	1e-67
PP14-10	NM7Sal1B	ssaQ	Type III secretion inner membrane protein (YscQ, homologous to flagellar export components)	Secretion system, Type III secretion system	100	100	1e-191
PP14-10	NM7Sal1B	ssaR	Type III secretion inner membrane protein (YscR, SpaR, HrcR, EscR, homologous to flagellar export components)	Secretion system, Type III secretion system	100	100	1e-117
PP14-10	NM7Sal1B	ssaS	Type III secretion inner membrane protein (YscS, homologous to flagellar export components)	Secretion system, Type III secretion system	100	100	2e-41
PP14-10	NM7Sal1B	ssaT	Type III secretion inner membrane protein (YscT, HrcT, SpaR, EscT, EpaR1, homologous to flagellar export components)	Secretion system, Type III secretion system	100	98	1e-144
PP14-10	NM7Sal1B	ssaU	Type III secretion inner membrane protein (YscU, SpaS, EscU, HrcU, SsaU, homologous to flagellar export components)	Secretion system, Type III secretion system	100	100	1e-199
PP14-10	NM7Sal1B	ssaV	Type III secretion inner membrane channel protein (LcrD, HrcV, EscV, SsaV)	Secretion system, Type III secretion system	100	100	0.0
PP14-10	NM7Sal1B	sscA	Secretion system chaperone SscA	Type III secretion system	100	98	4e-88
PP14-10	NM7Sal1B	sscB	Secretion system chaperone SscB	Type III secretion system	100	100	2e-79
PP14-10	NM7Sal1B	sseA	Secretion system effector SseA	Secretion system, Type III secretion system	100	99	3e-53
PP14-10	NM7Sal1B	sseB	Type III secretion effector SseB	Secretion system, Type III secretion system	100	100	1e-107
PP14-10	NM7Sal1B	sseC	Secretion system effector SseC	Secretion system, Type III secretion system	100	98	1e-273
PP14-10	NM7Sal1B	sseD	Secretion system effector SseD	Secretion system, Type III secretion system	100	100	1e-103
PP14-10	NM7Sal1B	sseE	Secretion system effector SseE	Secretion system, Type III secretion system	100	100	1e-74
PP14-10	NM7Sal1B	sseF	Type III secretion effector SseF	Secretion system, Type III secretion system	100	98	1e-142
PP14-10	NM7Sal1B	sseG	Type III secretion effector SseG	Secretion system, Type III secretion system	100	99	1e-131
PP14-10	NM7Sal1B	sseJ	Secreted effector J SseJ	Secretion system, Type III secretion system	100	99	1e-245
PP14-10	NM7Sal1B	sseK2	Type III secretion system effector arginine glycosyltransferase SseK2	Type III secretion system effector	100	99	1e-199
PP14-10	NM7Sal1B	sseL	Deubiquitinating protease ElaD	Type III secretion system	92	96	1e-176
PP14-10	NM7Sal1B	sspH2	E3 ubiquitin-protein ligase SspH2	Secretion system, Type III secretion system	100	99	0.0
PP14-10	NM7Sal1B	steA	Secreted effector protein SteA	Type III secretion system effector	100	96	1e-116
PP14-10	NM7Sal1B	steC	Putative inner membrane protein	Secretion system, Type III secretion system	100	94	1e-257
PP14-11	NM7Sal2A	avrA	Type III secretion injected virulence protein (YopP, YopJ, induces apoptosis, prevents cytokine induction, inhibits NFkb activation)	Secretion system, Type III secretion system, Invasion	92	98	1e-163
PP14-11	NM7Sal2A	cheY	Chemotaxis regulator - transmits chemoreceptor signals to flagellar motor components CheY	Chemotaxis	100	90	4e-61
PP14-11	NM7Sal2A	csgA	Major curlin subunit precursor CsgA	Adherence, Fimbrial	100	100	7e-82
PP14-11	NM7Sal2A	csgB	Minor curlin subunit CsgB, nucleation component of curlin monomers	Adherence, Fimbrial	100	100	8e-79
PP14-11	NM7Sal2A	csgC	Putative curli production protein CsgC	Adherence, Fimbrial	100	100	6e-55
PP14-11	NM7Sal2A	csgD	Transcriptional regulator CsgD for 2nd curli operon	Adherence, Fimbrial	100	100	1e-123
PP14-11	NM7Sal2A	csgE	Curli production assembly/transport component CsgE	Adherence, Fimbrial	100	100	6e-71
PP14-11	NM7Sal2A	csgF	Curli production assembly/transport component CsgF	Adherence, Fimbrial	100	100	3e-75
PP14-11	NM7Sal2A	csgG	Curli production assembly/transport component CsgG	Adherence, Fimbrial	100	100	1e-155
PP14-11	NM7Sal2A	entS	Enterobactin exporter EntS	Iron uptake	98	90	1e-213
PP14-11	NM7Sal2A	fepC	Ferric enterobactin transport ATP-binding protein FepC (TC 3.A.1.14.2)	Iron uptake, Siderophore	99	92	1e-138
PP14-11	NM7Sal2A	fimC	Probable fimbrial chaperone SfmC	Adherence, Fimbrial	100	98	1e-125
PP14-11	NM7Sal2A	fimD	Outer membrane usher protein SfmD	Adherence, Fimbrial	100	99	0.0
PP14-11	NM7Sal2A	fimF	Uncharacterized fimbrial-like protein SfmF	Adherence, Fimbrial	100	99	5e-93
PP14-11	NM7Sal2A	fimH	Uncharacterized fimbrial-like protein SfmH	Adherence, Fimbrial	100	99	1e-193
PP14-11	NM7Sal2A	fimI	Fimbriae-like adhesin FimI	Adherence, Fimbrial	100	99	5e-98
PP14-11	NM7Sal2A	invA	Type III secretion inner membrane channel protein (LcrD, HrcV, EscV, SsaV); Invasion protein InvA	Secretion system, Type III secretion system, Invasion	100	99	0.0
PP14-11	NM7Sal2A	invB	Type III secretion system protein BsaR; Surface presentation of antigens protein SpaK (Invasion protein InvB)	Secretion system, Type III secretion system, Invasion	100	100	1e-72
PP14-11	NM7Sal2A	invC	Type III secretion cytoplasmic ATP synthase (EC 3.6.3.14, YscN, SpaL, MxiB, HrcN, EscN); Probable ATP synthase SpaL (EC 3.6.3.14) (Invasion protein InvC)	Secretion system, Type III secretion system, Invasion	100	100	1e-248
PP14-11	NM7Sal2A	invE	Type III secretion outermembrane contact sensing protein (YopN, Yop4b, LcrE); Invasion protein InvE	Secretion system, Type III secretion system, Invasion	100	100	1e-208
PP14-11	NM7Sal2A	invG	Type III secretion outermembrane pore forming protein (YscC, MxiD, HrcC, InvG); Protein InvG precursor	Secretion system, Type III secretion system, Invasion	100	99	0.0
PP14-11	NM7Sal2A	invH	Invasion protein invH precursor	Secretion system, Type III secretion system, Invasion	100	99	2e-78
PP14-11	NM7Sal2A	invI	Surface presentation of antigens protein SpaM	Secretion system, Type III secretion system, Invasion	100	99	2e-76
PP14-11	NM7Sal2A	invJ	Type III secretion host injection and negative regulator protein (YopD); Surface presentation of antigens protein SpaN (Invasion protein InvJ)	Secretion system, Type III secretion system, Invasion	100	98	1e-192
PP14-11	NM7Sal2A	mgtB	Mg(2+) transport ATPase, P-type (EC 3.6.3.2)	Magnesium uptake	100	99	0.0
PP14-11	NM7Sal2A	mgtC	Mg(2+)-transport-ATPase-associated protein MgtC	Magnesium uptake	100	99	1e-125
PP14-11	NM7Sal2A	mig-14	Putative transcription activator mig-14	Resistance to antimicrobial peptides	100	98	1e-177
PP14-11	NM7Sal2A	misL	Autotransporter	Adherence, Nonfimbrial, Autotransporter	100	98	0.0
PP14-11	NM7Sal2A	ompA	Outer membrane protein A precursor	Invasion, Serum resistance	94	92	1e-191
PP14-11	NM7Sal2A	orgA	Oxygen-regulated invasion protein OrgA	Secretion system, Type III secretion system, Invasion	100	100	1e-109
PP14-11	NM7Sal2A	orgB	OrgB protein, associated with InvC ATPase of type III secretion system	Secretion system, Type III secretion system, Invasion	100	100	1e-129
PP14-11	NM7Sal2A	orgC	Putative effector protein OrgC of SPI-1 type III secretion system	Secretion system, Type III secretion system, Invasion	100	98	2e-79
PP14-11	NM7Sal2A	pipB	Pentapeptide repeat family protein	Type III secretion system effector	100	96	1e-164
PP14-11	NM7Sal2A	pipB2	Secreted effector protein	Type III secretion system effector	100	96	1e-194
PP14-11	NM7Sal2A	prgH	MxiG protein; Pathogenicity 1 island effector protein	Secretion system, Type III secretion system, Invasion	95	99	1e-230
PP14-11	NM7Sal2A	prgI	MxiH protein; Type III secretion cytoplasmic protein (YscF)	Secretion system, Type III secretion system, Invasion	100	97	1e-37
PP14-11	NM7Sal2A	prgJ	Pathogenicity 1 island effector protein	Secretion system, Type III secretion system, Invasion	100	100	5e-48
PP14-11	NM7Sal2A	prgK	Type III secretion bridge between inner and outermembrane lipoprotein (YscJ, HrcJ, EscJ, PscJ)	Secretion system, Type III secretion system, Invasion	100	100	1e-141
PP14-11	NM7Sal2A	ratB	Putative outer membrane protein	Adherence, Nonfimbrial	100	98	0.0
PP14-11	NM7Sal2A	sicA	Chaperone protein SicA (Salmonella invasin chaperone)	Secretion system, Type III secretion system, Invasion	100	100	4e-93
PP14-11	NM7Sal2A	sicP	Chaperone protein SicP	Secretion system, Type III secretion system, Invasion	100	99	2e-68
PP14-11	NM7Sal2A	sifA	SifA protein	Secretion system, Type III secretion system	100	91	1e-181
PP14-11	NM7Sal2A	sifB	Secreted effector protein	Type III secretion system effector	100	93	1e-173
PP14-11	NM7Sal2A	sinH	Adherence and invasion outermembrane protein (Inv, enhances Peyer's patches colonization)	Adherence, Nonfimbrial	100	98	0.0
PP14-11	NM7Sal2A	sipA/sspA	Type III secretion injected virulence protein (YopE)	Secretion system, Type III secretion system, Invasion	100	99	0.0
PP14-11	NM7Sal2A	sipB/sspB	Cell invasion protein SipB	Secretion system, Type III secretion system, Invasion	100	100	0.0
PP14-11	NM7Sal2A	sipC/sspC	Type III secretion negative modulator of injection (YopK, YopQ, controls size of translocator pore); Cell invasion protein sipC (Effector protein SipC)	Secretion system, Type III secretion system, Invasion	100	100	1e-222
PP14-11	NM7Sal2A	sipD	Type III secretion host injection protein (YopB); Cell invasion protein SipD (Salmonella invasion protein D)	Secretion system, Type III secretion system, Invasion	100	99	1e-192
PP14-11	NM7Sal2A	slrP	Leucine-rich-repeat protein	Secretion system, Type III secretion system, Invasion	100	95	0.0
PP14-11	NM7Sal2A	sodCI	Superoxide dismutase [Cu-Zn] precursor (EC 1.15.1.1)	Stress protein	100	100	1e-102
PP14-11	NM7Sal2A	sopA	E3 ubiquitin-protein ligase SopA	Secretion system, Type III secretion system, Invasion	100	99	0.0
PP14-11	NM7Sal2A	sopB/sigD	Inositol phosphate phosphatase sopB (EC 3.1.3.-)	Secretion system, Type III secretion system, Invasion	100	98	0.0
PP14-11	NM7Sal2A	sopD2	Secreted effector protein sopD2	Type III secretion system effector	100	98	1e-185
PP14-11	NM7Sal2A	sopE2	G-nucleotide exchange factor SopE	Secretion system, Type III secretion system, Invasion	100	98	1e-133
PP14-11	NM7Sal2A	spaO	Type III secretion inner membrane protein (YscQ, homologous to flagellar export components); Surface presentation of antigens protein SpaO	Secretion system, Type III secretion system, Invasion	100	99	1e-176
PP14-11	NM7Sal2A	spaP	Type III secretion inner membrane protein (YscR, SpaR, HrcR, EscR, homologous to flagellar export components); Surface presentation of antigens protein SpaP	Secretion system, Type III secretion system, Invasion	100	100	1e-123
PP14-11	NM7Sal2A	spaQ	Type III secretion inner membrane protein (YscS, homologous to flagellar export components); Surface presentation of antigens protein SpaQ	Secretion system, Type III secretion system, Invasion	100	100	2e-42
PP14-11	NM7Sal2A	spaR	Surface presentation of antigens protein SpaR; Type III secretion inner membrane protein (YscT, HrcT, SpaR, EscT, EpaR1, homologous to flagellar export components)	Secretion system, Type III secretion system, Invasion	100	100	1e-148
PP14-11	NM7Sal2A	spaS	Type III secretion inner membrane protein (YscU, SpaS, EscU, HrcU, SsaU, homologous to flagellar export components); Surface presentation of antigens protein SpaS	Secretion system, Type III secretion system, Invasion	100	99	1e-199
PP14-11	NM7Sal2A	spiC/ssaB	Type III secretion protein SsaB	Secretion system, Type III secretion system	100	99	5e-68
PP14-11	NM7Sal2A	sptP	Type III secretion injected virulence protein (YopH, tyrosine phosphatase of FAK and p130cas, prevents phagocytosis)	Secretion system, Type III secretion system, Invasion	99	98	1e-307
PP14-11	NM7Sal2A	ssaC	Type III secretion outermembrane pore forming protein (YscC, MxiD, HrcC, InvG)	Secretion system, Type III secretion system	100	99	1e-281
PP14-11	NM7Sal2A	ssaD	Type III secretion protein SsaD	Secretion system, Type III secretion system	100	99	1e-237
PP14-11	NM7Sal2A	ssaE	Secretion system effector SsaE	Secretion system, Type III secretion system	100	98	3e-37
PP14-11	NM7Sal2A	ssaG	Type III secretion protein SsaG	Secretion system, Type III secretion system	100	100	2e-32
PP14-11	NM7Sal2A	ssaI	Type III secretion protein SsaI	Secretion system, Type III secretion system	94	100	1e-37
PP14-11	NM7Sal2A	ssaJ	Type III secretion bridge between inner and outermembrane lipoprotein (YscJ, HrcJ, EscJ, PscJ)	Secretion system, Type III secretion system	100	99	1e-139
PP14-11	NM7Sal2A	ssaK	Type III secretion protein SsaK	Secretion system, Type III secretion system	100	99	1e-124
PP14-11	NM7Sal2A	ssaL	Type III secretion cytoplasmic protein (YscL)	Secretion system, Type III secretion system	100	99	1e-185
PP14-11	NM7Sal2A	ssaM	Type III secretion protein SsaM	Secretion system, Type III secretion system	100	99	4e-67
PP14-11	NM7Sal2A	ssaN	Type III secretion cytoplasmic ATP synthase (EC 3.6.3.14, YscN, SpaL, MxiB, HrcN, EscN)	Secretion system, Type III secretion system	100	99	1e-251
PP14-11	NM7Sal2A	ssaO	Type III secretion spans bacterial envelope protein (YscO)	Secretion system, Type III secretion system	100	100	1e-63
PP14-11	NM7Sal2A	ssaP	Type III secretion protein (YscP)	Secretion system, Type III secretion system	100	100	1e-67
PP14-11	NM7Sal2A	ssaQ	Type III secretion inner membrane protein (YscQ, homologous to flagellar export components)	Secretion system, Type III secretion system	100	99	1e-191
PP14-11	NM7Sal2A	ssaR	Type III secretion inner membrane protein (YscR, SpaR, HrcR, EscR, homologous to flagellar export components)	Secretion system, Type III secretion system	100	99	1e-116
PP14-11	NM7Sal2A	ssaS	Type III secretion inner membrane protein (YscS, homologous to flagellar export components)	Secretion system, Type III secretion system	100	100	2e-41
PP14-11	NM7Sal2A	ssaT	Type III secretion inner membrane protein (YscT, HrcT, SpaR, EscT, EpaR1, homologous to flagellar export components)	Secretion system, Type III secretion system	100	99	1e-145
PP14-11	NM7Sal2A	ssaU	Type III secretion inner membrane protein (YscU, SpaS, EscU, HrcU, SsaU, homologous to flagellar export components)	Secretion system, Type III secretion system	100	99	1e-198
PP14-11	NM7Sal2A	ssaV	Type III secretion inner membrane channel protein (LcrD, HrcV, EscV, SsaV)	Secretion system, Type III secretion system	100	99	0.0
PP14-11	NM7Sal2A	sscA	Secretion system chaperone SscA	Type III secretion system	100	98	3e-87
PP14-11	NM7Sal2A	sscB	Secretion system chaperone SscB	Type III secretion system	100	99	1e-78
PP14-11	NM7Sal2A	sseA	Secretion system effector SseA	Secretion system, Type III secretion system	100	99	3e-53
PP14-11	NM7Sal2A	sseB	Type III secretion effector SseB	Secretion system, Type III secretion system	100	96	1e-104
PP14-11	NM7Sal2A	sseC	Secretion system effector SseC	Secretion system, Type III secretion system	100	92	1e-255
PP14-11	NM7Sal2A	sseD	Secretion system effector SseD	Secretion system, Type III secretion system	100	95	6e-98
PP14-11	NM7Sal2A	sseE	Secretion system effector SseE	Secretion system, Type III secretion system	100	100	1e-74
PP14-11	NM7Sal2A	sseF	Type III secretion effector SseF	Secretion system, Type III secretion system	100	96	1e-138
PP14-11	NM7Sal2A	sseG	Type III secretion effector SseG	Secretion system, Type III secretion system	100	96	1e-128
PP14-11	NM7Sal2A	sseI/srfH	Secreted effector protein	Type III secretion system effector	100	99	1e-173
PP14-11	NM7Sal2A	sseJ	Secreted effector J SseJ	Secretion system, Type III secretion system	100	99	1e-245
PP14-11	NM7Sal2A	sseK1	Protein-arginine N-acetylglucosaminyltransferase effector, Salmonella secretion effector K1	Type III secretion system effector	98	99	1e-199
PP14-11	NM7Sal2A	sseL	Deubiquitinating protease ElaD	Type III secretion system	92	93	1e-172
PP14-11	NM7Sal2A	sspH2	E3 ubiquitin-protein ligase SspH2	Secretion system, Type III secretion system	100	98	0.0
PP14-11	NM7Sal2A	steA	Secreted effector protein SteA	Type III secretion system effector	100	93	1e-112
PP14-11	NM7Sal2A	steC	Putative inner membrane protein	Secretion system, Type III secretion system	100	92	1e-249
PP14-12	NM8Sal1B	avrA	Type III secretion injected virulence protein (YopP, YopJ, induces apoptosis, prevents cytokine induction, inhibits NFkb activation)	Secretion system, Type III secretion system, Invasion	99	99	1e-161
PP14-12	NM8Sal1B	cheY	Chemotaxis regulator - transmits chemoreceptor signals to flagellar motor components CheY	Chemotaxis	100	90	4e-61
PP14-12	NM8Sal1B	csgA	Major curlin subunit precursor CsgA	Adherence, Fimbrial	100	100	7e-82
PP14-12	NM8Sal1B	csgB	Minor curlin subunit CsgB, nucleation component of curlin monomers	Adherence, Fimbrial	100	100	8e-79
PP14-12	NM8Sal1B	csgC	Putative curli production protein CsgC	Adherence, Fimbrial	100	100	6e-55
PP14-12	NM8Sal1B	csgD	Transcriptional regulator CsgD for 2nd curli operon	Adherence, Fimbrial	100	100	1e-123
PP14-12	NM8Sal1B	csgE	Curli production assembly/transport component CsgE	Adherence, Fimbrial	100	100	6e-71
PP14-12	NM8Sal1B	csgF	Curli production assembly/transport component CsgF	Adherence, Fimbrial	100	100	3e-75
PP14-12	NM8Sal1B	csgG	Curli production assembly/transport component CsgG	Adherence, Fimbrial	100	100	1e-155
PP14-12	NM8Sal1B	entS	Enterobactin exporter EntS	Iron uptake	98	90	1e-213
PP14-12	NM8Sal1B	fepC	Ferric enterobactin transport ATP-binding protein FepC (TC 3.A.1.14.2)	Iron uptake, Siderophore	99	92	1e-138
PP14-12	NM8Sal1B	fimC	Probable fimbrial chaperone SfmC	Adherence, Fimbrial	100	98	1e-125
PP14-12	NM8Sal1B	fimD	Outer membrane usher protein SfmD	Adherence, Fimbrial	100	98	0.0
PP14-12	NM8Sal1B	fimF	Uncharacterized fimbrial-like protein SfmF	Adherence, Fimbrial	100	99	1e-92
PP14-12	NM8Sal1B	fimH	Uncharacterized fimbrial-like protein SfmH	Adherence, Fimbrial	100	99	1e-192
PP14-12	NM8Sal1B	fimI	Fimbriae-like adhesin FimI	Adherence, Fimbrial	100	98	1e-97
PP14-12	NM8Sal1B	gogB	Leucine-rich-repeat protein	Type III secretion system	99	98	1e-286
PP14-12	NM8Sal1B	gtrB	Bactoprenol glucosyl transferase	Endotoxin	97	90	1e-158
PP14-12	NM8Sal1B	invA	Type III secretion inner membrane channel protein (LcrD, HrcV, EscV, SsaV); Invasion protein InvA	Secretion system, Type III secretion system, Invasion	100	99	0.0
PP14-12	NM8Sal1B	invB	Type III secretion system protein BsaR; Surface presentation of antigens protein SpaK (Invasion protein InvB)	Secretion system, Type III secretion system, Invasion	100	100	1e-72
PP14-12	NM8Sal1B	invC	Type III secretion cytoplasmic ATP synthase (EC 3.6.3.14, YscN, SpaL, MxiB, HrcN, EscN); Probable ATP synthase SpaL (EC 3.6.3.14) (Invasion protein InvC)	Secretion system, Type III secretion system, Invasion	100	100	1e-248
PP14-12	NM8Sal1B	invE	Type III secretion outermembrane contact sensing protein (YopN, Yop4b, LcrE); Invasion protein InvE	Secretion system, Type III secretion system, Invasion	100	100	1e-208
PP14-12	NM8Sal1B	invG	Type III secretion outermembrane pore forming protein (YscC, MxiD, HrcC, InvG); Protein InvG precursor	Secretion system, Type III secretion system, Invasion	100	99	0.0
PP14-12	NM8Sal1B	invH	Invasion protein invH precursor	Secretion system, Type III secretion system, Invasion	100	98	7e-78
PP14-12	NM8Sal1B	invI	Surface presentation of antigens protein SpaM	Secretion system, Type III secretion system, Invasion	100	97	1e-74
PP14-12	NM8Sal1B	invJ	Type III secretion host injection and negative regulator protein (YopD); Surface presentation of antigens protein SpaN (Invasion protein InvJ)	Secretion system, Type III secretion system, Invasion	100	98	1e-191
PP14-12	NM8Sal1B	lpfA	Long polar fimbria protein A	Adherence, Fimbrial	100	97	3e-90
PP14-12	NM8Sal1B	lpfB	Chaperone protein LpfB	Adherence, Fimbrial	100	99	1e-129
PP14-12	NM8Sal1B	lpfC	Outer membrane usher protein LpfC	Adherence, Fimbrial	100	99	0.0
PP14-12	NM8Sal1B	lpfE	Protein LpfE	Adherence, Fimbrial	100	98	1e-95
PP14-12	NM8Sal1B	mgtB	Mg(2+) transport ATPase, P-type (EC 3.6.3.2)	Magnesium uptake	100	99	0.0
PP14-12	NM8Sal1B	mgtC	Mg(2+)-transport-ATPase-associated protein MgtC	Magnesium uptake	100	99	1e-124
PP14-12	NM8Sal1B	mig-14	Putative transcription activator mig-14	Resistance to antimicrobial peptides	100	95	1e-173
PP14-12	NM8Sal1B	misL	Autotransporter	Adherence, Nonfimbrial, Autotransporter	100	98	0.0
PP14-12	NM8Sal1B	ompA	Outer membrane protein A precursor	Invasion, Serum resistance	94	92	1e-191
PP14-12	NM8Sal1B	orgA	Oxygen-regulated invasion protein OrgA	Secretion system, Type III secretion system, Invasion	100	97	1e-107
PP14-12	NM8Sal1B	orgB	OrgB protein, associated with InvC ATPase of type III secretion system	Secretion system, Type III secretion system, Invasion	99	100	1e-127
PP14-12	NM8Sal1B	orgC	Putative effector protein OrgC of SPI-1 type III secretion system	Secretion system, Type III secretion system, Invasion	100	96	7e-78
PP14-12	NM8Sal1B	pipB	Pentapeptide repeat family protein	Type III secretion system effector	100	96	1e-164
PP14-12	NM8Sal1B	prgH	MxiG protein; Pathogenicity 1 island effector protein	Secretion system, Type III secretion system, Invasion	95	99	1e-230
PP14-12	NM8Sal1B	prgI	MxiH protein; Type III secretion cytoplasmic protein (YscF)	Secretion system, Type III secretion system, Invasion	100	100	1e-38
PP14-12	NM8Sal1B	prgJ	Pathogenicity 1 island effector protein	Secretion system, Type III secretion system, Invasion	100	100	5e-48
PP14-12	NM8Sal1B	prgK	Type III secretion bridge between inner and outermembrane lipoprotein (YscJ, HrcJ, EscJ, PscJ)	Secretion system, Type III secretion system, Invasion	100	100	1e-141
PP14-12	NM8Sal1B	sicA	Chaperone protein SicA (Salmonella invasin chaperone)	Secretion system, Type III secretion system, Invasion	100	100	4e-93
PP14-12	NM8Sal1B	sicP	Chaperone protein SicP	Secretion system, Type III secretion system, Invasion	100	99	2e-68
PP14-12	NM8Sal1B	sifA	SifA protein	Secretion system, Type III secretion system	100	91	1e-177
PP14-12	NM8Sal1B	sifB	Secreted effector protein	Type III secretion system effector	100	93	1e-171
PP14-12	NM8Sal1B	sinH	Adherence and invasion outermembrane protein (Inv, enhances Peyer's patches colonization)	Adherence, Nonfimbrial	100	99	0.0
PP14-12	NM8Sal1B	sipA/sspA	Type III secretion injected virulence protein (YopE)	Secretion system, Type III secretion system, Invasion	100	97	0.0
PP14-12	NM8Sal1B	sipB/sspB	Cell invasion protein SipB	Secretion system, Type III secretion system, Invasion	100	99	0.0
PP14-12	NM8Sal1B	sipC/sspC	Type III secretion negative modulator of injection (YopK, YopQ, controls size of translocator pore); Cell invasion protein sipC (Effector protein SipC)	Secretion system, Type III secretion system, Invasion	100	99	1e-222
PP14-12	NM8Sal1B	sipD	Type III secretion host injection protein (YopB); Cell invasion protein SipD (Salmonella invasion protein D)	Secretion system, Type III secretion system, Invasion	100	98	1e-191
PP14-12	NM8Sal1B	slrP	Leucine-rich-repeat protein	Secretion system, Type III secretion system, Invasion	94	93	0.0
PP14-12	NM8Sal1B	sopA	E3 ubiquitin-protein ligase SopA	Secretion system, Type III secretion system, Invasion	100	97	0.0
PP14-12	NM8Sal1B	sopB/sigD	Inositol phosphate phosphatase sopB (EC 3.1.3.-)	Secretion system, Type III secretion system, Invasion	100	97	0.0
PP14-12	NM8Sal1B	sopE2	G-nucleotide exchange factor SopE	Secretion system, Type III secretion system, Invasion	100	97	1e-131
PP14-12	NM8Sal1B	spaO	Type III secretion inner membrane protein (YscQ, homologous to flagellar export components); Surface presentation of antigens protein SpaO	Secretion system, Type III secretion system, Invasion	100	100	1e-178
PP14-12	NM8Sal1B	spaP	Type III secretion inner membrane protein (YscR, SpaR, HrcR, EscR, homologous to flagellar export components); Surface presentation of antigens protein SpaP	Secretion system, Type III secretion system, Invasion	100	100	1e-123
PP14-12	NM8Sal1B	spaQ	Type III secretion inner membrane protein (YscS, homologous to flagellar export components); Surface presentation of antigens protein SpaQ	Secretion system, Type III secretion system, Invasion	100	100	2e-42
PP14-12	NM8Sal1B	spaR	Surface presentation of antigens protein SpaR; Type III secretion inner membrane protein (YscT, HrcT, SpaR, EscT, EpaR1, homologous to flagellar export components)	Secretion system, Type III secretion system, Invasion	100	99	1e-148
PP14-12	NM8Sal1B	spaS	Type III secretion inner membrane protein (YscU, SpaS, EscU, HrcU, SsaU, homologous to flagellar export components); Surface presentation of antigens protein SpaS	Secretion system, Type III secretion system, Invasion	100	99	1e-199
PP14-12	NM8Sal1B	spiC/ssaB	Type III secretion protein SsaB	Secretion system, Type III secretion system	100	99	5e-68
PP14-12	NM8Sal1B	sptP	Type III secretion injected virulence protein (YopH, tyrosine phosphatase of FAK and p130cas, prevents phagocytosis)	Secretion system, Type III secretion system, Invasion	99	97	1e-304
PP14-12	NM8Sal1B	ssaC	Type III secretion outermembrane pore forming protein (YscC, MxiD, HrcC, InvG)	Secretion system, Type III secretion system	100	99	1e-281
PP14-12	NM8Sal1B	ssaD	Type III secretion protein SsaD	Secretion system, Type III secretion system	100	99	1e-235
PP14-12	NM8Sal1B	ssaE	Secretion system effector SsaE	Secretion system, Type III secretion system	100	98	3e-37
PP14-12	NM8Sal1B	ssaG	Type III secretion protein SsaG	Secretion system, Type III secretion system	100	100	2e-32
PP14-12	NM8Sal1B	ssaI	Type III secretion protein SsaI	Secretion system, Type III secretion system	93	100	3e-37
PP14-12	NM8Sal1B	ssaJ	Type III secretion bridge between inner and outermembrane lipoprotein (YscJ, HrcJ, EscJ, PscJ)	Secretion system, Type III secretion system	100	98	1e-137
PP14-12	NM8Sal1B	ssaK	Type III secretion protein SsaK	Secretion system, Type III secretion system	100	98	1e-123
PP14-12	NM8Sal1B	ssaL	Type III secretion cytoplasmic protein (YscL)	Secretion system, Type III secretion system	100	99	1e-186
PP14-12	NM8Sal1B	ssaM	Type III secretion protein SsaM	Secretion system, Type III secretion system	100	97	1e-66
PP14-12	NM8Sal1B	ssaN	Type III secretion cytoplasmic ATP synthase (EC 3.6.3.14, YscN, SpaL, MxiB, HrcN, EscN)	Secretion system, Type III secretion system	100	99	1e-252
PP14-12	NM8Sal1B	ssaO	Type III secretion spans bacterial envelope protein (YscO)	Secretion system, Type III secretion system	100	100	1e-63
PP14-12	NM8Sal1B	ssaP	Type III secretion protein (YscP)	Secretion system, Type III secretion system	100	98	4e-67
PP14-12	NM8Sal1B	ssaQ	Type III secretion inner membrane protein (YscQ, homologous to flagellar export components)	Secretion system, Type III secretion system	100	99	1e-190
PP14-12	NM8Sal1B	ssaR	Type III secretion inner membrane protein (YscR, SpaR, HrcR, EscR, homologous to flagellar export components)	Secretion system, Type III secretion system	100	100	1e-117
PP14-12	NM8Sal1B	ssaS	Type III secretion inner membrane protein (YscS, homologous to flagellar export components)	Secretion system, Type III secretion system	100	100	2e-41
PP14-12	NM8Sal1B	ssaT	Type III secretion inner membrane protein (YscT, HrcT, SpaR, EscT, EpaR1, homologous to flagellar export components)	Secretion system, Type III secretion system	100	98	1e-144
PP14-12	NM8Sal1B	ssaU	Type III secretion inner membrane protein (YscU, SpaS, EscU, HrcU, SsaU, homologous to flagellar export components)	Secretion system, Type III secretion system	100	98	1e-197
PP14-12	NM8Sal1B	ssaV	Type III secretion inner membrane channel protein (LcrD, HrcV, EscV, SsaV)	Secretion system, Type III secretion system	100	99	0.0
PP14-12	NM8Sal1B	sscA	Secretion system chaperone SscA	Type III secretion system	100	98	1e-87
PP14-12	NM8Sal1B	sscB	Secretion system chaperone SscB	Type III secretion system	100	100	2e-79
PP14-12	NM8Sal1B	sseA	Secretion system effector SseA	Secretion system, Type III secretion system	100	99	7e-54
PP14-12	NM8Sal1B	sseB	Type III secretion effector SseB	Secretion system, Type III secretion system	100	93	1e-101
PP14-12	NM8Sal1B	sseC	Secretion system effector SseC	Secretion system, Type III secretion system	100	92	1e-254
PP14-12	NM8Sal1B	sseD	Secretion system effector SseD	Secretion system, Type III secretion system	100	95	2e-98
PP14-12	NM8Sal1B	sseE	Secretion system effector SseE	Secretion system, Type III secretion system	100	98	1e-73
PP14-12	NM8Sal1B	sseF	Type III secretion effector SseF	Secretion system, Type III secretion system	100	95	1e-137
PP14-12	NM8Sal1B	sseG	Type III secretion effector SseG	Secretion system, Type III secretion system	100	97	1e-128
PP14-12	NM8Sal1B	sseJ	Secreted effector J SseJ	Secretion system, Type III secretion system	100	94	1e-234
PP14-12	NM8Sal1B	sseK2	Type III secretion system effector arginine glycosyltransferase SseK2	Type III secretion system effector	100	98	1e-197
PP14-12	NM8Sal1B	sseL	Deubiquitinating protease ElaD	Type III secretion system	92	92	1e-171
PP14-12	NM8Sal1B	steC	Putative inner membrane protein	Secretion system, Type III secretion system	100	95	1e-256
PP14-13	NM10Sal1A	avrA	Type III secretion injected virulence protein (YopP, YopJ, induces apoptosis, prevents cytokine induction, inhibits NFkb activation)	Secretion system, Type III secretion system, Invasion	100	99	1e-162
PP14-13	NM10Sal1A	cheY	Chemotaxis regulator - transmits chemoreceptor signals to flagellar motor components CheY	Chemotaxis	100	90	4e-61
PP14-13	NM10Sal1A	csgA	Major curlin subunit precursor CsgA	Adherence, Fimbrial	100	100	7e-82
PP14-13	NM10Sal1A	csgB	Minor curlin subunit CsgB, nucleation component of curlin monomers	Adherence, Fimbrial	100	100	8e-79
PP14-13	NM10Sal1A	csgC	Putative curli production protein CsgC	Adherence, Fimbrial	100	100	6e-55
PP14-13	NM10Sal1A	csgD	Transcriptional regulator CsgD for 2nd curli operon	Adherence, Fimbrial	100	100	1e-123
PP14-13	NM10Sal1A	csgE	Curli production assembly/transport component CsgE	Adherence, Fimbrial	100	100	6e-71
PP14-13	NM10Sal1A	csgF	Curli production assembly/transport component CsgF	Adherence, Fimbrial	100	100	3e-75
PP14-13	NM10Sal1A	csgG	Curli production assembly/transport component CsgG	Adherence, Fimbrial	100	100	1e-155
PP14-13	NM10Sal1A	entS	Enterobactin exporter EntS	Iron uptake	98	90	1e-213
PP14-13	NM10Sal1A	fepC	Ferric enterobactin transport ATP-binding protein FepC (TC 3.A.1.14.2)	Iron uptake, Siderophore	99	92	1e-138
PP14-13	NM10Sal1A	fimC	Probable fimbrial chaperone SfmC	Adherence, Fimbrial	100	98	1e-125
PP14-13	NM10Sal1A	fimD	Outer membrane usher protein SfmD	Adherence, Fimbrial	100	98	0.0
PP14-13	NM10Sal1A	fimF	Uncharacterized fimbrial-like protein SfmF	Adherence, Fimbrial	100	99	5e-93
PP14-13	NM10Sal1A	fimH	Uncharacterized fimbrial-like protein SfmH	Adherence, Fimbrial	100	99	1e-194
PP14-13	NM10Sal1A	fimI	Fimbriae-like adhesin FimI	Adherence, Fimbrial	100	98	2e-97
PP14-13	NM10Sal1A	gtrB	Bactoprenol glucosyl transferase	Endotoxin	98	90	1e-160
PP14-13	NM10Sal1A	invA	Type III secretion inner membrane channel protein (LcrD, HrcV, EscV, SsaV); Invasion protein InvA	Secretion system, Type III secretion system, Invasion	100	100	0.0
PP14-13	NM10Sal1A	invB	Type III secretion system protein BsaR; Surface presentation of antigens protein SpaK (Invasion protein InvB)	Secretion system, Type III secretion system, Invasion	100	100	1e-72
PP14-13	NM10Sal1A	invC	Type III secretion cytoplasmic ATP synthase (EC 3.6.3.14, YscN, SpaL, MxiB, HrcN, EscN); Probable ATP synthase SpaL (EC 3.6.3.14) (Invasion protein InvC)	Secretion system, Type III secretion system, Invasion	100	100	1e-248
PP14-13	NM10Sal1A	invE	Type III secretion outermembrane contact sensing protein (YopN, Yop4b, LcrE); Invasion protein InvE	Secretion system, Type III secretion system, Invasion	100	99	1e-207
PP14-13	NM10Sal1A	invG	Type III secretion outermembrane pore forming protein (YscC, MxiD, HrcC, InvG); Protein InvG precursor	Secretion system, Type III secretion system, Invasion	100	99	0.0
PP14-13	NM10Sal1A	invH	Invasion protein invH precursor	Secretion system, Type III secretion system, Invasion	100	99	2e-78
PP14-13	NM10Sal1A	invI	Surface presentation of antigens protein SpaM	Secretion system, Type III secretion system, Invasion	100	99	2e-76
PP14-13	NM10Sal1A	invJ	Type III secretion host injection and negative regulator protein (YopD); Surface presentation of antigens protein SpaN (Invasion protein InvJ)	Secretion system, Type III secretion system, Invasion	100	99	1e-192
PP14-13	NM10Sal1A	mgtB	Mg(2+) transport ATPase, P-type (EC 3.6.3.2)	Magnesium uptake	100	99	0.0
PP14-13	NM10Sal1A	mgtC	Mg(2+)-transport-ATPase-associated protein MgtC	Magnesium uptake	100	99	1e-125
PP14-13	NM10Sal1A	mig-14	Putative transcription activator mig-14	Resistance to antimicrobial peptides	100	95	1e-173
PP14-13	NM10Sal1A	misL	Autotransporter	Adherence, Nonfimbrial, Autotransporter	100	98	0.0
PP14-13	NM10Sal1A	ompA	Outer membrane protein A precursor	Invasion, Serum resistance	94	92	1e-191
PP14-13	NM10Sal1A	orgA	Oxygen-regulated invasion protein OrgA	Secretion system, Type III secretion system, Invasion	100	98	1e-108
PP14-13	NM10Sal1A	orgB	OrgB protein, associated with InvC ATPase of type III secretion system	Secretion system, Type III secretion system, Invasion	99	100	1e-127
PP14-13	NM10Sal1A	orgC	Putative effector protein OrgC of SPI-1 type III secretion system	Secretion system, Type III secretion system, Invasion	100	97	7e-78
PP14-13	NM10Sal1A	pipB	Pentapeptide repeat family protein	Type III secretion system effector	100	96	1e-163
PP14-13	NM10Sal1A	prgH	MxiG protein; Pathogenicity 1 island effector protein	Secretion system, Type III secretion system, Invasion	95	99	1e-230
PP14-13	NM10Sal1A	prgI	MxiH protein; Type III secretion cytoplasmic protein (YscF)	Secretion system, Type III secretion system, Invasion	100	96	4e-37
PP14-13	NM10Sal1A	prgJ	Pathogenicity 1 island effector protein	Secretion system, Type III secretion system, Invasion	100	100	5e-48
PP14-13	NM10Sal1A	prgK	Type III secretion bridge between inner and outermembrane lipoprotein (YscJ, HrcJ, EscJ, PscJ)	Secretion system, Type III secretion system, Invasion	100	100	1e-141
PP14-13	NM10Sal1A	sicA	Chaperone protein SicA (Salmonella invasin chaperone)	Secretion system, Type III secretion system, Invasion	100	100	4e-93
PP14-13	NM10Sal1A	sicP	Chaperone protein SicP	Secretion system, Type III secretion system, Invasion	100	98	6e-68
PP14-13	NM10Sal1A	sifB	Secreted effector protein	Type III secretion system effector	100	93	1e-173
PP14-13	NM10Sal1A	sinH	Adherence and invasion outermembrane protein (Inv, enhances Peyer's patches colonization)	Adherence, Nonfimbrial	100	99	0.0
PP14-13	NM10Sal1A	sipA/sspA	Type III secretion injected virulence protein (YopE)	Secretion system, Type III secretion system, Invasion	100	97	0.0
PP14-13	NM10Sal1A	sipB/sspB	Cell invasion protein SipB	Secretion system, Type III secretion system, Invasion	100	99	0.0
PP14-13	NM10Sal1A	sipC/sspC	Type III secretion negative modulator of injection (YopK, YopQ, controls size of translocator pore); Cell invasion protein sipC (Effector protein SipC)	Secretion system, Type III secretion system, Invasion	100	100	1e-222
PP14-13	NM10Sal1A	sipD	Type III secretion host injection protein (YopB); Cell invasion protein SipD (Salmonella invasion protein D)	Secretion system, Type III secretion system, Invasion	100	99	1e-192
PP14-13	NM10Sal1A	slrP	Leucine-rich-repeat protein	Secretion system, Type III secretion system, Invasion	100	96	0.0
PP14-13	NM10Sal1A	sopA	E3 ubiquitin-protein ligase SopA	Secretion system, Type III secretion system, Invasion	100	97	0.0
PP14-13	NM10Sal1A	sopB/sigD	Inositol phosphate phosphatase sopB (EC 3.1.3.-)	Secretion system, Type III secretion system, Invasion	100	97	0.0
PP14-13	NM10Sal1A	sopD2	Secreted effector protein sopD2	Type III secretion system effector	100	91	1e-174
PP14-13	NM10Sal1A	sopE2	G-nucleotide exchange factor SopE	Secretion system, Type III secretion system, Invasion	100	96	1e-130
PP14-13	NM10Sal1A	spaO	Type III secretion inner membrane protein (YscQ, homologous to flagellar export components); Surface presentation of antigens protein SpaO	Secretion system, Type III secretion system, Invasion	100	100	1e-178
PP14-13	NM10Sal1A	spaP	Type III secretion inner membrane protein (YscR, SpaR, HrcR, EscR, homologous to flagellar export components); Surface presentation of antigens protein SpaP	Secretion system, Type III secretion system, Invasion	100	100	1e-123
PP14-13	NM10Sal1A	spaQ	Type III secretion inner membrane protein (YscS, homologous to flagellar export components); Surface presentation of antigens protein SpaQ	Secretion system, Type III secretion system, Invasion	100	100	2e-42
PP14-13	NM10Sal1A	spaR	Surface presentation of antigens protein SpaR; Type III secretion inner membrane protein (YscT, HrcT, SpaR, EscT, EpaR1, homologous to flagellar export components)	Secretion system, Type III secretion system, Invasion	100	100	1e-148
PP14-13	NM10Sal1A	spaS	Type III secretion inner membrane protein (YscU, SpaS, EscU, HrcU, SsaU, homologous to flagellar export components); Surface presentation of antigens protein SpaS	Secretion system, Type III secretion system, Invasion	100	100	1e-199
PP14-13	NM10Sal1A	spiC/ssaB	Type III secretion protein SsaB	Secretion system, Type III secretion system	100	99	5e-68
PP14-13	NM10Sal1A	sptP	Type III secretion injected virulence protein (YopH, tyrosine phosphatase of FAK and p130cas, prevents phagocytosis)	Secretion system, Type III secretion system, Invasion	99	97	1e-305
PP14-13	NM10Sal1A	ssaC	Type III secretion outermembrane pore forming protein (YscC, MxiD, HrcC, InvG)	Secretion system, Type III secretion system	100	99	1e-280
PP14-13	NM10Sal1A	ssaD	Type III secretion protein SsaD	Secretion system, Type III secretion system	100	99	1e-236
PP14-13	NM10Sal1A	ssaE	Secretion system effector SsaE	Secretion system, Type III secretion system	100	97	1e-36
PP14-13	NM10Sal1A	ssaG	Type III secretion protein SsaG	Secretion system, Type III secretion system	100	100	2e-32
PP14-13	NM10Sal1A	ssaI	Type III secretion protein SsaI	Secretion system, Type III secretion system	93	98	7e-37
PP14-13	NM10Sal1A	ssaJ	Type III secretion bridge between inner and outermembrane lipoprotein (YscJ, HrcJ, EscJ, PscJ)	Secretion system, Type III secretion system	99	98	1e-125
PP14-13	NM10Sal1A	ssaK	Type III secretion protein SsaK	Secretion system, Type III secretion system	100	99	1e-124
PP14-13	NM10Sal1A	ssaL	Type III secretion cytoplasmic protein (YscL)	Secretion system, Type III secretion system	100	99	1e-186
PP14-13	NM10Sal1A	ssaM	Type III secretion protein SsaM	Secretion system, Type III secretion system	100	96	3e-66
PP14-13	NM10Sal1A	ssaN	Type III secretion cytoplasmic ATP synthase (EC 3.6.3.14, YscN, SpaL, MxiB, HrcN, EscN)	Secretion system, Type III secretion system	100	99	1e-251
PP14-13	NM10Sal1A	ssaO	Type III secretion spans bacterial envelope protein (YscO)	Secretion system, Type III secretion system	100	100	1e-63
PP14-13	NM10Sal1A	ssaP	Type III secretion protein (YscP)	Secretion system, Type III secretion system	100	97	1e-66
PP14-13	NM10Sal1A	ssaQ	Type III secretion inner membrane protein (YscQ, homologous to flagellar export components)	Secretion system, Type III secretion system	100	97	1e-187
PP14-13	NM10Sal1A	ssaR	Type III secretion inner membrane protein (YscR, SpaR, HrcR, EscR, homologous to flagellar export components)	Secretion system, Type III secretion system	100	100	1e-117
PP14-13	NM10Sal1A	ssaS	Type III secretion inner membrane protein (YscS, homologous to flagellar export components)	Secretion system, Type III secretion system	100	100	2e-41
PP14-13	NM10Sal1A	ssaT	Type III secretion inner membrane protein (YscT, HrcT, SpaR, EscT, EpaR1, homologous to flagellar export components)	Secretion system, Type III secretion system	100	97	1e-143
PP14-13	NM10Sal1A	ssaU	Type III secretion inner membrane protein (YscU, SpaS, EscU, HrcU, SsaU, homologous to flagellar export components)	Secretion system, Type III secretion system	100	99	1e-198
PP14-13	NM10Sal1A	ssaV	Type III secretion inner membrane channel protein (LcrD, HrcV, EscV, SsaV)	Secretion system, Type III secretion system	100	99	0.0
PP14-13	NM10Sal1A	sscA	Secretion system chaperone SscA	Type III secretion system	100	98	1e-87
PP14-13	NM10Sal1A	sscB	Secretion system chaperone SscB	Type III secretion system	100	99	6e-79
PP14-13	NM10Sal1A	sseA	Secretion system effector SseA	Secretion system, Type III secretion system	100	98	6e-53
PP14-13	NM10Sal1A	sseB	Type III secretion effector SseB	Secretion system, Type III secretion system	100	96	1e-104
PP14-13	NM10Sal1A	sseC	Secretion system effector SseC	Secretion system, Type III secretion system	100	91	1e-253
PP14-13	NM10Sal1A	sseD	Secretion system effector SseD	Secretion system, Type III secretion system	100	94	3e-97
PP14-13	NM10Sal1A	sseE	Secretion system effector SseE	Secretion system, Type III secretion system	100	100	1e-74
PP14-13	NM10Sal1A	sseF	Type III secretion effector SseF	Secretion system, Type III secretion system	100	96	1e-138
PP14-13	NM10Sal1A	sseG	Type III secretion effector SseG	Secretion system, Type III secretion system	100	99	1e-130
PP14-13	NM10Sal1A	sseJ	Secreted effector J SseJ	Secretion system, Type III secretion system	100	94	1e-233
PP14-13	NM10Sal1A	sseK1	Protein-arginine N-acetylglucosaminyltransferase effector, Salmonella secretion effector K1	Type III secretion system effector	98	98	1e-198
PP14-13	NM10Sal1A	sseK2	Type III secretion system effector arginine glycosyltransferase SseK2	Type III secretion system effector	100	98	1e-198
PP14-13	NM10Sal1A	sseL	Deubiquitinating protease ElaD	Type III secretion system	92	92	1e-170
PP14-13	NM10Sal1A	steC	Putative inner membrane protein	Secretion system, Type III secretion system	100	92	1e-246
PP14-14	NEM12Sal1A	avrA	Type III secretion injected virulence protein (YopP, YopJ, induces apoptosis, prevents cytokine induction, inhibits NFkb activation)	Secretion system, Type III secretion system, Invasion	92	98	1e-163
PP14-14	NEM12Sal1A	cheY	Chemotaxis regulator - transmits chemoreceptor signals to flagellar motor components CheY	Chemotaxis	100	90	4e-61
PP14-14	NEM12Sal1A	csgA	Major curlin subunit precursor CsgA	Adherence, Fimbrial	100	100	7e-82
PP14-14	NEM12Sal1A	csgB	Minor curlin subunit CsgB, nucleation component of curlin monomers	Adherence, Fimbrial	100	100	8e-79
PP14-14	NEM12Sal1A	csgC	Putative curli production protein CsgC	Adherence, Fimbrial	100	100	6e-55
PP14-14	NEM12Sal1A	csgD	Transcriptional regulator CsgD for 2nd curli operon	Adherence, Fimbrial	100	100	1e-123
PP14-14	NEM12Sal1A	csgE	Curli production assembly/transport component CsgE	Adherence, Fimbrial	100	100	6e-71
PP14-14	NEM12Sal1A	csgF	Curli production assembly/transport component CsgF	Adherence, Fimbrial	100	100	3e-75
PP14-14	NEM12Sal1A	csgG	Curli production assembly/transport component CsgG	Adherence, Fimbrial	100	100	1e-155
PP14-14	NEM12Sal1A	entS	Enterobactin exporter EntS	Iron uptake	98	90	1e-213
PP14-14	NEM12Sal1A	fepC	Ferric enterobactin transport ATP-binding protein FepC (TC 3.A.1.14.2)	Iron uptake, Siderophore	99	92	1e-138
PP14-14	NEM12Sal1A	fimC	Probable fimbrial chaperone SfmC	Adherence, Fimbrial	100	98	1e-125
PP14-14	NEM12Sal1A	fimD	Outer membrane usher protein SfmD	Adherence, Fimbrial	100	99	0.0
PP14-14	NEM12Sal1A	fimF	Uncharacterized fimbrial-like protein SfmF	Adherence, Fimbrial	100	99	5e-93
PP14-14	NEM12Sal1A	fimH	Uncharacterized fimbrial-like protein SfmH	Adherence, Fimbrial	100	99	1e-193
PP14-14	NEM12Sal1A	fimI	Fimbriae-like adhesin FimI	Adherence, Fimbrial	100	99	5e-98
PP14-14	NEM12Sal1A	invA	Type III secretion inner membrane channel protein (LcrD, HrcV, EscV, SsaV); Invasion protein InvA	Secretion system, Type III secretion system, Invasion	100	99	0.0
PP14-14	NEM12Sal1A	invB	Type III secretion system protein BsaR; Surface presentation of antigens protein SpaK (Invasion protein InvB)	Secretion system, Type III secretion system, Invasion	100	100	1e-72
PP14-14	NEM12Sal1A	invC	Type III secretion cytoplasmic ATP synthase (EC 3.6.3.14, YscN, SpaL, MxiB, HrcN, EscN); Probable ATP synthase SpaL (EC 3.6.3.14) (Invasion protein InvC)	Secretion system, Type III secretion system, Invasion	100	100	1e-248
PP14-14	NEM12Sal1A	invE	Type III secretion outermembrane contact sensing protein (YopN, Yop4b, LcrE); Invasion protein InvE	Secretion system, Type III secretion system, Invasion	100	100	1e-208
PP14-14	NEM12Sal1A	invG	Type III secretion outermembrane pore forming protein (YscC, MxiD, HrcC, InvG); Protein InvG precursor	Secretion system, Type III secretion system, Invasion	100	99	0.0
PP14-14	NEM12Sal1A	invH	Invasion protein invH precursor	Secretion system, Type III secretion system, Invasion	100	99	2e-78
PP14-14	NEM12Sal1A	invI	Surface presentation of antigens protein SpaM	Secretion system, Type III secretion system, Invasion	100	99	2e-76
PP14-14	NEM12Sal1A	invJ	Type III secretion host injection and negative regulator protein (YopD); Surface presentation of antigens protein SpaN (Invasion protein InvJ)	Secretion system, Type III secretion system, Invasion	100	98	1e-192
PP14-14	NEM12Sal1A	mgtB	Mg(2+) transport ATPase, P-type (EC 3.6.3.2)	Magnesium uptake	100	99	0.0
PP14-14	NEM12Sal1A	mgtC	Mg(2+)-transport-ATPase-associated protein MgtC	Magnesium uptake	100	99	1e-125
PP14-14	NEM12Sal1A	mig-14	Putative transcription activator mig-14	Resistance to antimicrobial peptides	100	98	1e-177
PP14-14	NEM12Sal1A	misL	Autotransporter	Adherence, Nonfimbrial, Autotransporter	100	98	0.0
PP14-14	NEM12Sal1A	ompA	Outer membrane protein A precursor	Invasion, Serum resistance	97	92	1e-191
PP14-14	NEM12Sal1A	orgA	Oxygen-regulated invasion protein OrgA	Secretion system, Type III secretion system, Invasion	100	100	1e-109
PP14-14	NEM12Sal1A	orgB	OrgB protein, associated with InvC ATPase of type III secretion system	Secretion system, Type III secretion system, Invasion	100	100	1e-129
PP14-14	NEM12Sal1A	orgC	Putative effector protein OrgC of SPI-1 type III secretion system	Secretion system, Type III secretion system, Invasion	100	98	2e-79
PP14-14	NEM12Sal1A	pipB	Pentapeptide repeat family protein	Type III secretion system effector	100	96	1e-164
PP14-14	NEM12Sal1A	pipB2	Secreted effector protein	Type III secretion system effector	100	96	1e-194
PP14-14	NEM12Sal1A	prgH	MxiG protein; Pathogenicity 1 island effector protein	Secretion system, Type III secretion system, Invasion	95	99	1e-230
PP14-14	NEM12Sal1A	prgI	MxiH protein; Type III secretion cytoplasmic protein (YscF)	Secretion system, Type III secretion system, Invasion	100	97	1e-37
PP14-14	NEM12Sal1A	prgJ	Pathogenicity 1 island effector protein	Secretion system, Type III secretion system, Invasion	100	100	5e-48
PP14-14	NEM12Sal1A	prgK	Type III secretion bridge between inner and outermembrane lipoprotein (YscJ, HrcJ, EscJ, PscJ)	Secretion system, Type III secretion system, Invasion	100	100	1e-141
PP14-14	NEM12Sal1A	ratB	Putative outer membrane protein	Adherence, Nonfimbrial	100	98	0.0
PP14-14	NEM12Sal1A	sicA	Chaperone protein SicA (Salmonella invasin chaperone)	Secretion system, Type III secretion system, Invasion	100	100	4e-93
PP14-14	NEM12Sal1A	sicP	Chaperone protein SicP	Secretion system, Type III secretion system, Invasion	100	99	2e-68
PP14-14	NEM12Sal1A	sifA	SifA protein	Secretion system, Type III secretion system	100	91	1e-181
PP14-14	NEM12Sal1A	sifB	Secreted effector protein	Type III secretion system effector	100	93	1e-173
PP14-14	NEM12Sal1A	sinH	Adherence and invasion outermembrane protein (Inv, enhances Peyer's patches colonization)	Adherence, Nonfimbrial	100	98	0.0
PP14-14	NEM12Sal1A	sipA/sspA	Type III secretion injected virulence protein (YopE)	Secretion system, Type III secretion system, Invasion	100	99	0.0
PP14-14	NEM12Sal1A	sipB/sspB	Cell invasion protein SipB	Secretion system, Type III secretion system, Invasion	100	100	0.0
PP14-14	NEM12Sal1A	sipC/sspC	Type III secretion negative modulator of injection (YopK, YopQ, controls size of translocator pore); Cell invasion protein sipC (Effector protein SipC)	Secretion system, Type III secretion system, Invasion	100	100	1e-222
PP14-14	NEM12Sal1A	sipD	Type III secretion host injection protein (YopB); Cell invasion protein SipD (Salmonella invasion protein D)	Secretion system, Type III secretion system, Invasion	100	99	1e-192
PP14-14	NEM12Sal1A	slrP	Leucine-rich-repeat protein	Secretion system, Type III secretion system, Invasion	100	95	0.0
PP14-14	NEM12Sal1A	sodCI	Superoxide dismutase [Cu-Zn] precursor (EC 1.15.1.1)	Stress protein	100	100	1e-102
PP14-14	NEM12Sal1A	sopA	E3 ubiquitin-protein ligase SopA	Secretion system, Type III secretion system, Invasion	100	99	0.0
PP14-14	NEM12Sal1A	sopB/sigD	Inositol phosphate phosphatase sopB (EC 3.1.3.-)	Secretion system, Type III secretion system, Invasion	100	98	0.0
PP14-14	NEM12Sal1A	sopD2	Secreted effector protein sopD2	Type III secretion system effector	100	98	1e-185
PP14-14	NEM12Sal1A	sopE2	G-nucleotide exchange factor SopE	Secretion system, Type III secretion system, Invasion	100	98	1e-133
PP14-14	NEM12Sal1A	spaO	Type III secretion inner membrane protein (YscQ, homologous to flagellar export components); Surface presentation of antigens protein SpaO	Secretion system, Type III secretion system, Invasion	100	99	1e-176
PP14-14	NEM12Sal1A	spaP	Type III secretion inner membrane protein (YscR, SpaR, HrcR, EscR, homologous to flagellar export components); Surface presentation of antigens protein SpaP	Secretion system, Type III secretion system, Invasion	100	100	1e-123
PP14-14	NEM12Sal1A	spaQ	Type III secretion inner membrane protein (YscS, homologous to flagellar export components); Surface presentation of antigens protein SpaQ	Secretion system, Type III secretion system, Invasion	100	100	2e-42
PP14-14	NEM12Sal1A	spaR	Surface presentation of antigens protein SpaR; Type III secretion inner membrane protein (YscT, HrcT, SpaR, EscT, EpaR1, homologous to flagellar export components)	Secretion system, Type III secretion system, Invasion	100	100	1e-148
PP14-14	NEM12Sal1A	spaS	Type III secretion inner membrane protein (YscU, SpaS, EscU, HrcU, SsaU, homologous to flagellar export components); Surface presentation of antigens protein SpaS	Secretion system, Type III secretion system, Invasion	100	99	1e-199
PP14-14	NEM12Sal1A	spiC/ssaB	Type III secretion protein SsaB	Secretion system, Type III secretion system	100	99	5e-68
PP14-14	NEM12Sal1A	sptP	Type III secretion injected virulence protein (YopH, tyrosine phosphatase of FAK and p130cas, prevents phagocytosis)	Secretion system, Type III secretion system, Invasion	99	98	1e-307
PP14-14	NEM12Sal1A	ssaC	Type III secretion outermembrane pore forming protein (YscC, MxiD, HrcC, InvG)	Secretion system, Type III secretion system	100	99	1e-281
PP14-14	NEM12Sal1A	ssaD	Type III secretion protein SsaD	Secretion system, Type III secretion system	100	99	1e-237
PP14-14	NEM12Sal1A	ssaE	Secretion system effector SsaE	Secretion system, Type III secretion system	100	98	3e-37
PP14-14	NEM12Sal1A	ssaG	Type III secretion protein SsaG	Secretion system, Type III secretion system	100	100	2e-32
PP14-14	NEM12Sal1A	ssaI	Type III secretion protein SsaI	Secretion system, Type III secretion system	94	100	1e-37
PP14-14	NEM12Sal1A	ssaJ	Type III secretion bridge between inner and outermembrane lipoprotein (YscJ, HrcJ, EscJ, PscJ)	Secretion system, Type III secretion system	100	99	1e-139
PP14-14	NEM12Sal1A	ssaK	Type III secretion protein SsaK	Secretion system, Type III secretion system	100	99	1e-124
PP14-14	NEM12Sal1A	ssaL	Type III secretion cytoplasmic protein (YscL)	Secretion system, Type III secretion system	100	99	1e-185
PP14-14	NEM12Sal1A	ssaM	Type III secretion protein SsaM	Secretion system, Type III secretion system	100	99	4e-67
PP14-14	NEM12Sal1A	ssaN	Type III secretion cytoplasmic ATP synthase (EC 3.6.3.14, YscN, SpaL, MxiB, HrcN, EscN)	Secretion system, Type III secretion system	100	99	1e-251
PP14-14	NEM12Sal1A	ssaO	Type III secretion spans bacterial envelope protein (YscO)	Secretion system, Type III secretion system	100	100	1e-63
PP14-14	NEM12Sal1A	ssaP	Type III secretion protein (YscP)	Secretion system, Type III secretion system	100	100	1e-67
PP14-14	NEM12Sal1A	ssaQ	Type III secretion inner membrane protein (YscQ, homologous to flagellar export components)	Secretion system, Type III secretion system	100	99	1e-191
PP14-14	NEM12Sal1A	ssaR	Type III secretion inner membrane protein (YscR, SpaR, HrcR, EscR, homologous to flagellar export components)	Secretion system, Type III secretion system	100	99	1e-116
PP14-14	NEM12Sal1A	ssaS	Type III secretion inner membrane protein (YscS, homologous to flagellar export components)	Secretion system, Type III secretion system	100	100	2e-41
PP14-14	NEM12Sal1A	ssaT	Type III secretion inner membrane protein (YscT, HrcT, SpaR, EscT, EpaR1, homologous to flagellar export components)	Secretion system, Type III secretion system	100	99	1e-145
PP14-14	NEM12Sal1A	ssaU	Type III secretion inner membrane protein (YscU, SpaS, EscU, HrcU, SsaU, homologous to flagellar export components)	Secretion system, Type III secretion system	100	99	1e-198
PP14-14	NEM12Sal1A	ssaV	Type III secretion inner membrane channel protein (LcrD, HrcV, EscV, SsaV)	Secretion system, Type III secretion system	100	99	0.0
PP14-14	NEM12Sal1A	sscA	Secretion system chaperone SscA	Type III secretion system	100	98	3e-87
PP14-14	NEM12Sal1A	sscB	Secretion system chaperone SscB	Type III secretion system	100	99	1e-78
PP14-14	NEM12Sal1A	sseA	Secretion system effector SseA	Secretion system, Type III secretion system	100	99	3e-53
PP14-14	NEM12Sal1A	sseB	Type III secretion effector SseB	Secretion system, Type III secretion system	100	96	1e-104
PP14-14	NEM12Sal1A	sseC	Secretion system effector SseC	Secretion system, Type III secretion system	100	92	1e-255
PP14-14	NEM12Sal1A	sseD	Secretion system effector SseD	Secretion system, Type III secretion system	100	95	6e-98
PP14-14	NEM12Sal1A	sseE	Secretion system effector SseE	Secretion system, Type III secretion system	100	100	1e-74
PP14-14	NEM12Sal1A	sseF	Type III secretion effector SseF	Secretion system, Type III secretion system	100	95	1e-137
PP14-14	NEM12Sal1A	sseG	Type III secretion effector SseG	Secretion system, Type III secretion system	100	96	1e-128
PP14-14	NEM12Sal1A	sseI/srfH	Secreted effector protein	Type III secretion system effector	100	99	1e-173
PP14-14	NEM12Sal1A	sseJ	Secreted effector J SseJ	Secretion system, Type III secretion system	100	99	1e-245
PP14-14	NEM12Sal1A	sseK1	Protein-arginine N-acetylglucosaminyltransferase effector, Salmonella secretion effector K1	Type III secretion system effector	98	99	1e-199
PP14-14	NEM12Sal1A	sseL	Deubiquitinating protease ElaD	Type III secretion system	92	93	1e-172
PP14-14	NEM12Sal1A	sspH2	E3 ubiquitin-protein ligase SspH2	Secretion system, Type III secretion system	100	98	0.0
PP14-14	NEM12Sal1A	steA	Secreted effector protein SteA	Type III secretion system effector	100	93	1e-112
PP14-14	NEM12Sal1A	steC	Putative inner membrane protein	Secretion system, Type III secretion system	100	92	1e-249
PP14-15	NEM12Sal3A	avrA	Type III secretion injected virulence protein (YopP, YopJ, induces apoptosis, prevents cytokine induction, inhibits NFkb activation)	Secretion system, Type III secretion system, Invasion	100	98	1e-159
PP14-15	NEM12Sal3A	cheY	Chemotaxis regulator - transmits chemoreceptor signals to flagellar motor components CheY	Chemotaxis	100	90	4e-61
PP14-15	NEM12Sal3A	csgA	Major curlin subunit precursor CsgA	Adherence, Fimbrial	100	100	7e-82
PP14-15	NEM12Sal3A	csgB	Minor curlin subunit CsgB, nucleation component of curlin monomers	Adherence, Fimbrial	100	100	8e-79
PP14-15	NEM12Sal3A	csgC	Putative curli production protein CsgC	Adherence, Fimbrial	100	100	6e-55
PP14-15	NEM12Sal3A	csgD	Transcriptional regulator CsgD for 2nd curli operon	Adherence, Fimbrial	100	100	1e-123
PP14-15	NEM12Sal3A	csgE	Curli production assembly/transport component CsgE	Adherence, Fimbrial	100	100	6e-71
PP14-15	NEM12Sal3A	csgF	Curli production assembly/transport component CsgF	Adherence, Fimbrial	100	100	3e-75
PP14-15	NEM12Sal3A	csgG	Curli production assembly/transport component CsgG	Adherence, Fimbrial	100	100	1e-155
PP14-15	NEM12Sal3A	entS	Enterobactin exporter EntS	Iron uptake	98	90	1e-213
PP14-15	NEM12Sal3A	fepC	Ferric enterobactin transport ATP-binding protein FepC (TC 3.A.1.14.2)	Iron uptake, Siderophore	99	92	1e-138
PP14-15	NEM12Sal3A	fepG	Ferric enterobactin transport system permease protein FepG (TC 3.A.1.14.2)	Iron uptake, Siderophore	92	90	1e-153
PP14-15	NEM12Sal3A	fimC	Probable fimbrial chaperone SfmC	Adherence, Fimbrial	100	98	1e-125
PP14-15	NEM12Sal3A	fimD	Outer membrane usher protein SfmD	Adherence, Fimbrial	100	98	0.0
PP14-15	NEM12Sal3A	fimF	Uncharacterized fimbrial-like protein SfmF	Adherence, Fimbrial	100	100	2e-93
PP14-15	NEM12Sal3A	fimH	Uncharacterized fimbrial-like protein SfmH	Adherence, Fimbrial	100	99	1e-194
PP14-15	NEM12Sal3A	fimI	Fimbriae-like adhesin FimI	Adherence, Fimbrial	100	98	4e-97
PP14-15	NEM12Sal3A	gogB	Leucine-rich-repeat protein	Type III secretion system	99	98	1e-286
PP14-15	NEM12Sal3A	gtrB	Bactoprenol glucosyl transferase	Endotoxin	98	90	1e-161
PP14-15	NEM12Sal3A	invA	Type III secretion inner membrane channel protein (LcrD, HrcV, EscV, SsaV); Invasion protein InvA	Secretion system, Type III secretion system, Invasion	100	99	0.0
PP14-15	NEM12Sal3A	invB	Type III secretion system protein BsaR; Surface presentation of antigens protein SpaK (Invasion protein InvB)	Secretion system, Type III secretion system, Invasion	100	100	1e-72
PP14-15	NEM12Sal3A	invC	Type III secretion cytoplasmic ATP synthase (EC 3.6.3.14, YscN, SpaL, MxiB, HrcN, EscN); Probable ATP synthase SpaL (EC 3.6.3.14) (Invasion protein InvC)	Secretion system, Type III secretion system, Invasion	100	100	1e-248
PP14-15	NEM12Sal3A	invE	Type III secretion outermembrane contact sensing protein (YopN, Yop4b, LcrE); Invasion protein InvE	Secretion system, Type III secretion system, Invasion	100	100	1e-208
PP14-15	NEM12Sal3A	invG	Type III secretion outermembrane pore forming protein (YscC, MxiD, HrcC, InvG); Protein InvG precursor	Secretion system, Type III secretion system, Invasion	100	99	0.0
PP14-15	NEM12Sal3A	invH	Invasion protein invH precursor	Secretion system, Type III secretion system, Invasion	100	99	2e-78
PP14-15	NEM12Sal3A	invI	Surface presentation of antigens protein SpaM	Secretion system, Type III secretion system, Invasion	100	99	2e-76
PP14-15	NEM12Sal3A	invJ	Type III secretion host injection and negative regulator protein (YopD); Surface presentation of antigens protein SpaN (Invasion protein InvJ)	Secretion system, Type III secretion system, Invasion	100	99	1e-193
PP14-15	NEM12Sal3A	lpfA	Long polar fimbria protein A	Adherence, Fimbrial	100	100	3e-93
PP14-15	NEM12Sal3A	lpfB	Chaperone protein LpfB	Adherence, Fimbrial	100	100	1e-130
PP14-15	NEM12Sal3A	lpfC	Outer membrane usher protein LpfC	Adherence, Fimbrial	100	100	0.0
PP14-15	NEM12Sal3A	lpfD	Protein LpfD	Adherence, Fimbrial	100	100	1e-208
PP14-15	NEM12Sal3A	lpfE	Protein LpfE	Adherence, Fimbrial	100	100	7e-97
PP14-15	NEM12Sal3A	mgtB	Mg(2+) transport ATPase, P-type (EC 3.6.3.2)	Magnesium uptake	100	99	0.0
PP14-15	NEM12Sal3A	mgtC	Mg(2+)-transport-ATPase-associated protein MgtC	Magnesium uptake	100	99	1e-124
PP14-15	NEM12Sal3A	mig-14	Putative transcription activator mig-14	Resistance to antimicrobial peptides	100	98	1e-177
PP14-15	NEM12Sal3A	misL	Autotransporter	Adherence, Nonfimbrial, Autotransporter	100	98	0.0
PP14-15	NEM12Sal3A	ompA	Outer membrane protein A precursor	Invasion, Serum resistance	97	92	1e-191
PP14-15	NEM12Sal3A	orgA	Oxygen-regulated invasion protein OrgA	Secretion system, Type III secretion system, Invasion	100	99	1e-108
PP14-15	NEM12Sal3A	orgB	OrgB protein, associated with InvC ATPase of type III secretion system	Secretion system, Type III secretion system, Invasion	100	100	1e-129
PP14-15	NEM12Sal3A	orgC	Putative effector protein OrgC of SPI-1 type III secretion system	Secretion system, Type III secretion system, Invasion	100	98	2e-79
PP14-15	NEM12Sal3A	pipB	Pentapeptide repeat family protein	Type III secretion system effector	100	96	1e-164
PP14-15	NEM12Sal3A	pipB2	Secreted effector protein	Type III secretion system effector	100	98	1e-199
PP14-15	NEM12Sal3A	prgH	MxiG protein; Pathogenicity 1 island effector protein	Secretion system, Type III secretion system, Invasion	95	99	1e-230
PP14-15	NEM12Sal3A	prgI	MxiH protein; Type III secretion cytoplasmic protein (YscF)	Secretion system, Type III secretion system, Invasion	100	100	1e-38
PP14-15	NEM12Sal3A	prgJ	Pathogenicity 1 island effector protein	Secretion system, Type III secretion system, Invasion	100	100	5e-48
PP14-15	NEM12Sal3A	prgK	Type III secretion bridge between inner and outermembrane lipoprotein (YscJ, HrcJ, EscJ, PscJ)	Secretion system, Type III secretion system, Invasion	100	100	1e-141
PP14-15	NEM12Sal3A	ratB	Putative outer membrane protein	Adherence, Nonfimbrial	100	99	0.0
PP14-15	NEM12Sal3A	sicA	Chaperone protein SicA (Salmonella invasin chaperone)	Secretion system, Type III secretion system, Invasion	100	100	4e-93
PP14-15	NEM12Sal3A	sicP	Chaperone protein SicP	Secretion system, Type III secretion system, Invasion	100	100	5e-69
PP14-15	NEM12Sal3A	sifA	SifA protein	Secretion system, Type III secretion system	100	99	1e-196
PP14-15	NEM12Sal3A	sifB	Secreted effector protein	Type III secretion system effector	99	91	1e-169
PP14-15	NEM12Sal3A	sinH	Adherence and invasion outermembrane protein (Inv, enhances Peyer's patches colonization)	Adherence, Nonfimbrial	100	99	0.0
PP14-15	NEM12Sal3A	sipA/sspA	Type III secretion injected virulence protein (YopE)	Secretion system, Type III secretion system, Invasion	100	99	0.0
PP14-15	NEM12Sal3A	sipB/sspB	Cell invasion protein SipB	Secretion system, Type III secretion system, Invasion	100	99	0.0
PP14-15	NEM12Sal3A	sipC/sspC	Type III secretion negative modulator of injection (YopK, YopQ, controls size of translocator pore); Cell invasion protein sipC (Effector protein SipC)	Secretion system, Type III secretion system, Invasion	100	100	1e-222
PP14-15	NEM12Sal3A	sipD	Type III secretion host injection protein (YopB); Cell invasion protein SipD (Salmonella invasion protein D)	Secretion system, Type III secretion system, Invasion	100	99	1e-193
PP14-15	NEM12Sal3A	slrP	Leucine-rich-repeat protein	Secretion system, Type III secretion system, Invasion	94	97	0.0
PP14-15	NEM12Sal3A	sopB/sigD	Inositol phosphate phosphatase sopB (EC 3.1.3.-)	Secretion system, Type III secretion system, Invasion	100	99	0.0
PP14-15	NEM12Sal3A	sopD2	Secreted effector protein sopD2	Type III secretion system effector	100	99	1e-188
PP14-15	NEM12Sal3A	sopE2	G-nucleotide exchange factor SopE	Secretion system, Type III secretion system, Invasion	100	98	1e-133
PP14-15	NEM12Sal3A	spaO	Type III secretion inner membrane protein (YscQ, homologous to flagellar export components); Surface presentation of antigens protein SpaO	Secretion system, Type III secretion system, Invasion	100	99	1e-177
PP14-15	NEM12Sal3A	spaP	Type III secretion inner membrane protein (YscR, SpaR, HrcR, EscR, homologous to flagellar export components); Surface presentation of antigens protein SpaP	Secretion system, Type III secretion system, Invasion	100	100	1e-123
PP14-15	NEM12Sal3A	spaQ	Type III secretion inner membrane protein (YscS, homologous to flagellar export components); Surface presentation of antigens protein SpaQ	Secretion system, Type III secretion system, Invasion	100	100	2e-42
PP14-15	NEM12Sal3A	spaR	Surface presentation of antigens protein SpaR; Type III secretion inner membrane protein (YscT, HrcT, SpaR, EscT, EpaR1, homologous to flagellar export components)	Secretion system, Type III secretion system, Invasion	100	100	1e-148
PP14-15	NEM12Sal3A	spaS	Type III secretion inner membrane protein (YscU, SpaS, EscU, HrcU, SsaU, homologous to flagellar export components); Surface presentation of antigens protein SpaS	Secretion system, Type III secretion system, Invasion	100	100	1e-199
PP14-15	NEM12Sal3A	spiC/ssaB	Type III secretion protein SsaB	Secretion system, Type III secretion system	100	99	8e-68
PP14-15	NEM12Sal3A	sptP	Type III secretion injected virulence protein (YopH, tyrosine phosphatase of FAK and p130cas, prevents phagocytosis)	Secretion system, Type III secretion system, Invasion	99	99	1e-311
PP14-15	NEM12Sal3A	ssaC	Type III secretion outermembrane pore forming protein (YscC, MxiD, HrcC, InvG)	Secretion system, Type III secretion system	100	99	1e-282
PP14-15	NEM12Sal3A	ssaD	Type III secretion protein SsaD	Secretion system, Type III secretion system	100	99	1e-236
PP14-15	NEM12Sal3A	ssaE	Secretion system effector SsaE	Secretion system, Type III secretion system	100	98	4e-37
PP14-15	NEM12Sal3A	ssaG	Type III secretion protein SsaG	Secretion system, Type III secretion system	100	100	2e-32
PP14-15	NEM12Sal3A	ssaI	Type III secretion protein SsaI	Secretion system, Type III secretion system	94	98	3e-37
PP14-15	NEM12Sal3A	ssaJ	Type III secretion bridge between inner and outermembrane lipoprotein (YscJ, HrcJ, EscJ, PscJ)	Secretion system, Type III secretion system	100	100	1e-139
PP14-15	NEM12Sal3A	ssaK	Type III secretion protein SsaK	Secretion system, Type III secretion system	100	99	1e-126
PP14-15	NEM12Sal3A	ssaL	Type III secretion cytoplasmic protein (YscL)	Secretion system, Type III secretion system	100	98	1e-184
PP14-15	NEM12Sal3A	ssaM	Type III secretion protein SsaM	Secretion system, Type III secretion system	100	100	5e-68
PP14-15	NEM12Sal3A	ssaN	Type III secretion cytoplasmic ATP synthase (EC 3.6.3.14, YscN, SpaL, MxiB, HrcN, EscN)	Secretion system, Type III secretion system	100	99	1e-251
PP14-15	NEM12Sal3A	ssaO	Type III secretion spans bacterial envelope protein (YscO)	Secretion system, Type III secretion system	100	100	1e-63
PP14-15	NEM12Sal3A	ssaP	Type III secretion protein (YscP)	Secretion system, Type III secretion system	100	100	1e-67
PP14-15	NEM12Sal3A	ssaQ	Type III secretion inner membrane protein (YscQ, homologous to flagellar export components)	Secretion system, Type III secretion system	100	99	1e-190
PP14-15	NEM12Sal3A	ssaR	Type III secretion inner membrane protein (YscR, SpaR, HrcR, EscR, homologous to flagellar export components)	Secretion system, Type III secretion system	100	100	1e-117
PP14-15	NEM12Sal3A	ssaS	Type III secretion inner membrane protein (YscS, homologous to flagellar export components)	Secretion system, Type III secretion system	100	100	2e-41
PP14-15	NEM12Sal3A	ssaT	Type III secretion inner membrane protein (YscT, HrcT, SpaR, EscT, EpaR1, homologous to flagellar export components)	Secretion system, Type III secretion system	100	99	1e-145
PP14-15	NEM12Sal3A	ssaU	Type III secretion inner membrane protein (YscU, SpaS, EscU, HrcU, SsaU, homologous to flagellar export components)	Secretion system, Type III secretion system	100	100	1e-199
[truncated: 5,557 more rows]

## Sheet: S7
Supplemental table S7: List of Salmonella pathogenicity islands (SPI) found in all Salmonella spp. isolates
[truncated: 1,632 more rows]

[truncated: 5 more sheets: S8, S9, S10, S11, S12]
